# Supplementary material for: Crystal structure of di-μ2-chlorido-bis­[(1-aza-4-azoniabi­cyclo­[2.2.2]octane-κN 1)di­chlorido­dicadmium]
Source: Acta Crystallogr E Crystallogr Commun. 2015 Dec 12;71(Pt 12):m259–60. doi: 10.1107/S2056989015023361 (PMC4719863; doi:10.1107/S2056989015023361)
Supplement: Supplementary file 1 [file e-71-0m259-sup1.cif]

##############################################################################
#                                                                            #
# This CIF contains the data in a paper accepted for publication in          #
# Acta Crystallographica Section E. It conforms to the requirements of       #
# Notes for Authors for Acta Crystallographica Section E, and has been       #
# peer reviewed under the auspices of the IUCr Commission on Journals.       #
#                                                                            #
# Full details of the Crystallographic Information File format               #
# are given in the paper "The Crystallographic Information File (CIF):       #
# a New Standard Archive File for Crystallography" by S. R. Hall, F. H.      #
# Allen and I. D. Brown [Acta Cryst. (1991), A47, 655-685].                  #
#                                                                            #
# The current version of the core CIF dictionary is obtainable from          #
# ftp://ftp.iucr.org/pub/cif_core.dic.                                       #
#                                                                            #
# Software is freely available for graphical display of the structure(s)     #
# in this CIF. For information consult the CIF software page                 #
# http://www.iucr.org/resources/cif/software.                                #
#                                                                            #
# This file may be used for bona fide research purposes within the           #
# scientific community so long as proper attribution is given to the journal # 
# article from which it was obtained.                                        #
#                                                                            #
##############################################################################
data_I
_database_code_depnum_ccdc_archive 'CCDC 1440782'
_audit_creation_method
;
Olex2 1.2
(compiled 2015.09.30 svn.r3233 for OlexSys, GUI svn.r5103)
;
_journal_date_recd_electronic     2015-11-19
_journal_date_accepted     2015-12-05
_journal_name_full     'Acta Crystallographica, Section E'
_journal_year     2015
_journal_volume     71
_journal_issue     12
_journal_page_first     m259
_journal_page_last     m260
_journal_paper_category     HM
_journal_paper_doi     10.1107/S2056989015023361
_journal_coeditor_code     WM5244
_publ_contact_author_name     'Li-Zhuang Chen'
_publ_contact_author_address
;
Department of Environment and Chemistry,
Biology and Chemical Engineering School,
Jiangsu University of Science and Technology, Zhenjiang 212003,
People's Republic of China
;
_publ_contact_author_email     'clz1977@sina.com'
_publ_contact_author_fax     '+86-511-84401181'
_publ_contact_author_phone     '+86-511-84401181'
_publ_section_title
;\
Crystal structure of
di-\m~2~-chlorido-bis[(1-aza-4-azoniabicyclo[2.2.2]octane-\k<i>N</i>^1^)\
dichloridodicadmium]
;
loop_
    _publ_author_name
    _publ_author_footnote
    _publ_author_address
    'Yan, Jing-Jing' .
;
School of Environmental and Chemical Engineering,
Jiangsu University of Science and Technology, Zhenjiang 212003,
People's Republic of China
;
    'Pan, Qi-Jian' .
;
School of Environmental and Chemical Engineering,
Jiangsu University of Science and Technology, Zhenjiang 212003,
People's Republic of China
;
    'Chen, Li-Zhuang' .
;
School of Environmental and Chemical Engineering,
Jiangsu University of Science and Technology, Zhenjiang 212003,
People's Republic of China
;
_publ_section_synopsis     .
_chemical_name_systematic
;
Di-\m~2~-chlorido-bis[(1-aza-4-azoniabicyclo[2.2.2]octane-\
\k<i>N</i>^1^)dichloridodicadmium]
;
_chemical_name_common     ?
_chemical_formula_moiety     'C12 H26 Cd2 Cl6 N4'
_chemical_formula_sum     'C12 H26 Cd2 Cl6 N4'
_chemical_formula_iupac     '[Cd2 (C6 H13 N2)2 Cl6]'
_chemical_formula_weight     663.86
_chemical_melting_point     ?
_space_group_crystal_system     orthorhombic
_space_group_name_H-M_alt     'P b c a'
_space_group_name_Hall     '-P 2ac 2ab'
loop_
    _space_group_symop_id
    _space_group_symop_operation_xyz
    1 'x, y, z'
    2 '-x+1/2, -y, z+1/2'
    3 'x+1/2, -y+1/2, -z'
    4 '-x, y+1/2, -z+1/2'
    5 '-x, -y, -z'
    6 'x-1/2, y, -z-1/2'
    7 '-x-1/2, y-1/2, z'
    8 'x, -y-1/2, z-1/2'
_cell_length_a     12.317(2)
_cell_length_b     12.289(2)
_cell_length_c     14.440(2)
_cell_angle_alpha     90.00
_cell_angle_beta     90.00
_cell_angle_gamma     90.00
_cell_volume     2185.7(6)
_cell_formula_units_Z     4
_cell_measurement_reflns_used     6044
_cell_measurement_theta_min     2.733
_cell_measurement_theta_max     27.383
_cell_measurement_temperature     296(2)
_exptl_crystal_description     block
_exptl_crystal_colour     colorless
_exptl_crystal_size_max     0.3
_exptl_crystal_size_mid     0.2
_exptl_crystal_size_min     0.2
_exptl_crystal_density_diffrn     2.017
_exptl_crystal_density_meas     ?
_exptl_crystal_density_method     'not measured'
_exptl_crystal_F_000     1296
_exptl_absorpt_coefficient_mu     2.683
_exptl_absorpt_correction_type     multi-scan
_exptl_absorpt_process_details
;
(<i>SADABS</i>; Bruker, 2004)
;
_exptl_absorpt_correction_T_min     0.4999
_exptl_absorpt_correction_T_max     0.6159
_exptl_special_details     ?
_diffrn_ambient_temperature     296.15
_diffrn_radiation_type     MoK\a
_diffrn_radiation_wavelength     0.71073
_diffrn_radiation_monochromator     'graphite'
_diffrn_measurement_device_type     'Bruker APEXII CCD'
_diffrn_measurement_method     'phi and omega scans'
_diffrn_detector_area_resol_mean     ?
_diffrn_reflns_number     14939
_diffrn_reflns_av_R_equivalents     0.0249
_diffrn_reflns_theta_min     2.73
_diffrn_reflns_theta_max     24.99
_diffrn_reflns_theta_full     24.99
_diffrn_measured_fraction_theta_max     0.998
_diffrn_measured_fraction_theta_full     0.998
_diffrn_reflns_limit_h_min     -13
_diffrn_reflns_limit_h_max     14
_diffrn_reflns_limit_k_min     -14
_diffrn_reflns_limit_k_max     14
_diffrn_reflns_limit_l_min     -17
_diffrn_reflns_limit_l_max     16
_diffrn_standards_number     ?
_diffrn_standards_interval_count     ?
_diffrn_standards_interval_time     ?
_diffrn_standards_decay_%     ?
_refine_special_details
;
 Refinement of F^2^ against ALL reflections.  The weighted R-factor wR and
 goodness of fit S are based on F^2^, conventional R-factors R are based
 on F, with F set to zero for negative F^2^. The threshold expression of
 F^2^ > 2sigma(F^2^) is used only for calculating R-factors(gt) etc. and is
 not relevant to the choice of reflections for refinement.  R-factors based
 on F^2^ are statistically about twice as large as those based on F, and R-
 factors based on ALL data will be even larger.
;
_reflns_number_total     1924
_reflns_number_gt     1752
_reflns_threshold_expression     >2sigma(I)
_refine_ls_structure_factor_coef     Fsqd
_refine_ls_matrix_type     full
_refine_ls_R_factor_all     0.0582
_refine_ls_R_factor_gt     0.0542
_refine_ls_wR_factor_gt     0.1801
_refine_ls_wR_factor_ref     0.1829
_refine_ls_goodness_of_fit_ref     1.122
_refine_ls_restrained_S_all     1.118
_refine_ls_number_reflns     1924
_refine_ls_number_parameters     109
_refine_ls_number_restraints     30
_refine_ls_hydrogen_treatment     constr
_refine_ls_weighting_scheme     calc
_refine_ls_weighting_details
        'calc w=1/[\s^2^(Fo^2^)+(0.1089P)^2^+19.3777P] where P=(Fo^2^+2Fc^2^)/3'
_atom_sites_solution_hydrogens     geom
_atom_sites_solution_primary     direct
_atom_sites_solution_secondary     difmap
_refine_ls_shift/su_max     0.006
_refine_ls_shift/su_mean     0.000
_refine_diff_density_max     1.981
_refine_diff_density_min     -1.651
_refine_ls_extinction_method     none
_refine_ls_extinction_coef     ?
loop_
    _atom_type_symbol
    _atom_type_description
    _atom_type_scat_dispersion_real
    _atom_type_scat_dispersion_imag
    _atom_type_scat_source
    'C' 'C' 0.0033 0.0016
                         'International Tables Vol C Tables 4.2.6.8 and 6.1.1.4'
    'H' 'H' 0.0000 0.0000
                         'International Tables Vol C Tables 4.2.6.8 and 6.1.1.4'
    'Cd' 'Cd' -0.8075 1.2024
                         'International Tables Vol C Tables 4.2.6.8 and 6.1.1.4'
    'Cl' 'Cl' 0.1484 0.1585
                         'International Tables Vol C Tables 4.2.6.8 and 6.1.1.4'
    'N' 'N' 0.0061 0.0033
                         'International Tables Vol C Tables 4.2.6.8 and 6.1.1.4'
_computing_data_collection
;
APEX2 (Bruker, 2004)
;
_computing_cell_refinement
;
SAINT (Bruker, 2004)
;
_computing_data_reduction
;
SAINT (Bruker, 2004)
;
_computing_structure_solution
;
SHELXS97 (Sheldrick, 2008)
;
_computing_structure_refinement
;
SHELXL97 (Sheldrick, 2008)
;
_computing_molecular_graphics
;
DIAMOND (Brandenburg, 2006)
;
_computing_publication_material
;
<i>OLEX2</i> (Dolomanov <i>et al.</i>, 2009)
;
loop_
    _atom_site_type_symbol
    _atom_site_label
    _atom_site_fract_x
    _atom_site_fract_y
    _atom_site_fract_z
    _atom_site_U_iso_or_equiv
    _atom_site_adp_type
    _atom_site_calc_flag
    _atom_site_occupancy
    _atom_site_disorder_assembly
    _atom_site_disorder_group
    Cd Cd1 0.42960(2) 0.138551(19) 0.535783(17) 0.03153(7) Uani d 1 . .
    Cl Cl2 0.37788(6) 0.25484(6) 0.40100(5) 0.02553(17) Uani d 1 . .
    Cl Cl3 0.28196(6) 0.11273(6) 0.65621(5) 0.02369(17) Uani d 1 . .
    Cl Cl4 0.61656(7) 0.05552(8) 0.54294(8) 0.0606(3) Uani d 1 . .
    C C1 0.4234(3) 0.3697(3) 0.6469(3) 0.0453(12) Uani d 1 . .
    H H1A 0.3732 0.3344 0.6890 0.054 Uiso calc 1 . .
    H H1B 0.3833 0.3921 0.5923 0.054 Uiso calc 1 . .
    C C3 0.5670(3) 0.2551(3) 0.7038(2) 0.0401(9) Uani d 1 . .
    H H3A 0.6263 0.2078 0.6853 0.048 Uiso calc 1 . .
    H H3B 0.5177 0.2128 0.7418 0.048 Uiso calc 1 . .
    N N1 0.5090(2) 0.2930(2) 0.62028(18) 0.0284(7) Uani d 1 . .
    C C4 0.5890(3) 0.3502(3) 0.5617(3) 0.0418(10) Uani d 1 . .
    H H4A 0.5526 0.3799 0.5078 0.050 Uiso calc 1 . .
    H H4B 0.6432 0.2987 0.5404 0.050 Uiso calc 1 . .
    C C2 0.4742(3) 0.4710(3) 0.6946(3) 0.0512(12) Uani d 1 . .
    H H2A 0.4624 0.5352 0.6568 0.061 Uiso calc 1 . .
    H H2B 0.4403 0.4829 0.7544 0.061 Uiso calc 1 . .
    N N2 0.5912(3) 0.4521(3) 0.7064(2) 0.0429(8) Uani d 1 . .
    H H2 0.6208 0.5096 0.7370 0.051 Uiso calc 1 . .
    C C5 0.6446(4) 0.4414(3) 0.6140(3) 0.0553(12) Uani d 1 . .
    H H5A 0.7211 0.4251 0.6218 0.066 Uiso calc 1 . .
    H H5B 0.6381 0.5091 0.5799 0.066 Uiso calc 1 . .
    C C6 0.6123(4) 0.3495(3) 0.7611(3) 0.0537(10) Uani d 1 . .
    H H6A 0.5763 0.3531 0.8208 0.064 Uiso calc 1 . .
    H H6B 0.6895 0.3400 0.7713 0.064 Uiso calc 1 . .
loop_
    _atom_site_aniso_label
    _atom_site_aniso_U_11
    _atom_site_aniso_U_22
    _atom_site_aniso_U_33
    _atom_site_aniso_U_12
    _atom_site_aniso_U_13
    _atom_site_aniso_U_23
    Cd1 0.03132(14) 0.02795(13) 0.03533(14) 0.00383(9) -0.00315(9) -0.00071(9)
    Cl2 0.0293(3) 0.0249(3) 0.0224(3) 0.0010(3) -0.0047(3) 0.0066(3)
    Cl3 0.0201(3) 0.0231(3) 0.0278(3) 0.0002(3) 0.0055(3) 0.0068(3)
    Cl4 0.0362(4) 0.0375(4) 0.1082(7) 0.0139(4) -0.0311(4) -0.0347(4)
    C1 0.0315(19) 0.042(2) 0.062(2) 0.0035(15) 0.0005(17) -0.0087(17)
    C3 0.0468(17) 0.0325(15) 0.0408(16) 0.0022(13) -0.0054(14) 0.0003(14)
    N1 0.0269(12) 0.0237(12) 0.0346(13) -0.0007(10) 0.0030(11) 0.0011(11)
    C4 0.0393(18) 0.0414(19) 0.0448(19) -0.0063(16) 0.0128(17) 0.0046(16)
    C2 0.041(2) 0.0406(19) 0.072(2) 0.0050(17) 0.003(2) -0.0175(19)
    N2 0.0411(14) 0.0361(14) 0.0515(15) -0.0060(12) -0.0063(13) -0.0092(12)
    C5 0.054(2) 0.0381(19) 0.074(3) -0.0152(17) 0.024(2) 0.0006(19)
    C6 0.0584(17) 0.0475(16) 0.0551(17) -0.0017(15) -0.0138(16) -0.0050(15)
_geom_special_details
;
 All esds (except the esd in the dihedral angle between two l.s. planes)
 are estimated using the full covariance matrix.  The cell esds are taken
 into account individually in the estimation of esds in distances, angles
 and torsion angles; correlations between esds in cell parameters are only
 used when they are defined by crystal symmetry.  An approximate (isotropic)
 treatment of cell esds is used for estimating esds involving l.s. planes.
;
loop_
    _geom_bond_atom_site_label_1
    _geom_bond_atom_site_label_2
    _geom_bond_site_symmetry_2
    _geom_bond_distance
    _geom_bond_publ_flag
    Cd1 Cl2 . 2.4972(8) ?
    Cd1 Cl3 . 2.5361(8) ?
    Cd1 Cl4 5_656 2.7025(11) ?
    Cd1 Cl4 . 2.5207(10) ?
    Cd1 N1 . 2.460(3) ?
    Cl4 Cd1 5_656 2.7025(11) ?
    C1 H1A . 0.9700 ?
    C1 H1B . 0.9700 ?
    C1 N1 . 1.465(5) ?
    C1 C2 . 1.555(6) ?
    C3 H3A . 0.9700 ?
    C3 H3B . 0.9700 ?
    C3 N1 . 1.477(4) ?
    C3 C6 . 1.530(6) ?
    N1 C4 . 1.477(5) ?
    C4 H4A . 0.9700 ?
    C4 H4B . 0.9700 ?
    C4 C5 . 1.515(6) ?
    C2 H2A . 0.9700 ?
    C2 H2B . 0.9700 ?
    C2 N2 . 1.470(5) ?
    N2 H2 . 0.9100 ?
    N2 C5 . 1.493(5) ?
    N2 C6 . 1.510(5) ?
    C5 H5A . 0.9700 ?
    C5 H5B . 0.9700 ?
    C6 H6A . 0.9700 ?
    C6 H6B . 0.9700 ?
loop_
    _geom_angle_atom_site_label_1
    _geom_angle_atom_site_label_2
    _geom_angle_atom_site_label_3
    _geom_angle_site_symmetry_1
    _geom_angle_site_symmetry_3
    _geom_angle
    _geom_angle_publ_flag
    Cl2 Cd1 Cl3 . . 115.03(3) ?
    Cl2 Cd1 Cl4 . . 119.78(3) ?
    Cl2 Cd1 Cl4 . 5_656 97.09(3) ?
    Cl3 Cd1 Cl4 . 5_656 91.56(3) ?
    Cl4 Cd1 Cl3 . . 125.19(3) ?
    Cl4 Cd1 Cl4 . 5_656 81.50(3) ?
    N1 Cd1 Cl2 . . 92.66(6) ?
    N1 Cd1 Cl3 . . 92.39(6) ?
    N1 Cd1 Cl4 . . 85.91(7) ?
    N1 Cd1 Cl4 . 5_656 166.77(6) ?
    Cd1 Cl4 Cd1 . 5_656 98.50(3) ?
    H1A C1 H1B . . 108.2 ?
    N1 C1 H1A . . 109.7 ?
    N1 C1 H1B . . 109.7 ?
    N1 C1 C2 . . 110.0(3) ?
    C2 C1 H1A . . 109.7 ?
    C2 C1 H1B . . 109.7 ?
    H3A C3 H3B . . 107.9 ?
    N1 C3 H3A . . 109.2 ?
    N1 C3 H3B . . 109.2 ?
    N1 C3 C6 . . 112.2(3) ?
    C6 C3 H3A . . 109.2 ?
    C6 C3 H3B . . 109.2 ?
    C1 N1 Cd1 . . 109.9(2) ?
    C1 N1 C3 . . 109.7(3) ?
    C1 N1 C4 . . 108.9(3) ?
    C3 N1 Cd1 . . 110.70(19) ?
    C4 N1 Cd1 . . 110.4(2) ?
    C4 N1 C3 . . 107.2(3) ?
    N1 C4 H4A . . 109.3 ?
    N1 C4 H4B . . 109.3 ?
    N1 C4 C5 . . 111.6(3) ?
    H4A C4 H4B . . 108.0 ?
    C5 C4 H4A . . 109.3 ?
    C5 C4 H4B . . 109.3 ?
    C1 C2 H2A . . 110.0 ?
    C1 C2 H2B . . 110.0 ?
    H2A C2 H2B . . 108.3 ?
    N2 C2 C1 . . 108.6(3) ?
    N2 C2 H2A . . 110.0 ?
    N2 C2 H2B . . 110.0 ?
    C2 N2 H2 . . 109.0 ?
    C2 N2 C5 . . 110.0(3) ?
    C2 N2 C6 . . 111.2(3) ?
    C5 N2 H2 . . 109.0 ?
    C5 N2 C6 . . 108.5(3) ?
    C6 N2 H2 . . 109.0 ?
    C4 C5 H5A . . 110.1 ?
    C4 C5 H5B . . 110.1 ?
    N2 C5 C4 . . 108.2(3) ?
    N2 C5 H5A . . 110.1 ?
    N2 C5 H5B . . 110.1 ?
    H5A C5 H5B . . 108.4 ?
    C3 C6 H6A . . 110.4 ?
    C3 C6 H6B . . 110.4 ?
    N2 C6 C3 . . 106.7(3) ?
    N2 C6 H6A . . 110.4 ?
    N2 C6 H6B . . 110.4 ?
    H6A C6 H6B . . 108.6 ?
loop_
    _geom_torsion_atom_site_label_1
    _geom_torsion_atom_site_label_2
    _geom_torsion_atom_site_label_3
    _geom_torsion_atom_site_label_4
    _geom_torsion_site_symmetry_1
    _geom_torsion_site_symmetry_2
    _geom_torsion_site_symmetry_3
    _geom_torsion_site_symmetry_4
    _geom_torsion
    _geom_torsion_publ_flag
    Cd1 N1 C4 C5 . . . . -176.4(2) ?
    Cl2 Cd1 Cl4 Cd1 . . . 5_656 -93.35(4) ?
    Cl2 Cd1 N1 C1 . . . . 67.3(2) ?
    Cl2 Cd1 N1 C3 . . . . -171.4(2) ?
    Cl2 Cd1 N1 C4 . . . . -52.9(2) ?
    Cl3 Cd1 Cl4 Cd1 . . . 5_656 85.88(4) ?
    Cl3 Cd1 N1 C1 . . . . -47.9(2) ?
    Cl3 Cd1 N1 C3 . . . . 73.4(2) ?
    Cl3 Cd1 N1 C4 . . . . -168.1(2) ?
    Cl4 Cd1 Cl4 Cd1 5_656 . . 5_656 0.0 ?
    Cl4 Cd1 N1 C1 . . . . -173.0(2) ?
    Cl4 Cd1 N1 C1 5_656 . . . -155.2(3) ?
    Cl4 Cd1 N1 C3 . . . . -51.7(2) ?
    Cl4 Cd1 N1 C3 5_656 . . . -33.9(4) ?
    Cl4 Cd1 N1 C4 . . . . 66.8(2) ?
    Cl4 Cd1 N1 C4 5_656 . . . 84.7(4) ?
    C1 N1 C4 C5 . . . . 62.9(4) ?
    C1 C2 N2 C5 . . . . 63.5(4) ?
    C1 C2 N2 C6 . . . . -56.8(4) ?
    C3 N1 C4 C5 . . . . -55.7(4) ?
    N1 Cd1 Cl4 Cd1 . . . 5_656 175.92(7) ?
    N1 C1 C2 N2 . . . . -5.9(5) ?
    N1 C3 C6 N2 . . . . -5.6(4) ?
    N1 C4 C5 N2 . . . . -6.1(4) ?
    C2 C1 N1 Cd1 . . . . -176.3(3) ?
    C2 C1 N1 C3 . . . . 61.8(4) ?
    C2 C1 N1 C4 . . . . -55.2(4) ?
    C2 N2 C5 C4 . . . . -56.7(4) ?
    C2 N2 C6 C3 . . . . 63.1(4) ?
    C5 N2 C6 C3 . . . . -58.0(4) ?
    C6 C3 N1 Cd1 . . . . -176.8(3) ?
    C6 C3 N1 C1 . . . . -55.5(4) ?
    C6 C3 N1 C4 . . . . 62.7(4) ?
    C6 N2 C5 C4 . . . . 65.1(4) ?
loop_
    _geom_hbond_atom_site_label_D
    _geom_hbond_atom_site_label_H
    _geom_hbond_atom_site_label_A
    _geom_hbond_site_symmetry_A
    _geom_hbond_distance_DH
    _geom_hbond_distance_HA
    _geom_hbond_distance_DA
    _geom_hbond_angle_DHA
    N2 H2 Cl3 4_656 0.91 2.33 3.205(3) 161.9
