# Supplementary material for: Crystal structure of di-μ2-chlorido-bis­[(1-aza-4-azoniabi­cyclo­[2.2.2]octane-κN 1)di­chlorido­dicadmium]
Source: Acta Crystallogr E Crystallogr Commun. 2015 Dec 12;71(Pt 12):m259–60. doi: 10.1107/S2056989015023361 (PMC4719863; doi:10.1107/S2056989015023361)
Supplement: Supplementary file 2 [file e-71-0m259-Isup2.hkl]

# 
# h,k,l, Fc-squared, Fo-squared, sigma(Fo-squared) and status flag 
# 
data_I
_shelx_title ' 293 in Pbca' 
_shelx_refln_list_code          4 
_shelx_F_calc_maximum      318.55 
_exptl_crystal_F_000      1296.00 
_reflns_d_resolution_high  0.8411 
 
loop_ 
 _symmetry_equiv_pos_as_xyz 
 'x, y, z' 
 '-x+1/2, -y, z+1/2' 
 'x+1/2, -y+1/2, -z' 
 '-x, y+1/2, -z+1/2' 
 '-x, -y, -z' 
 'x-1/2, y, -z-1/2' 
 '-x-1/2, y-1/2, z' 
 'x, -y-1/2, z-1/2' 
 
_cell_length_a    12.3168 
_cell_length_b    12.2889 
_cell_length_c    14.4402 
_cell_angle_alpha  90.000 
_cell_angle_beta   90.000 
_cell_angle_gamma  90.000 
 
_shelx_F_squared_multiplier     1.000 
 
loop_ 
 _refln_index_h 
 _refln_index_k 
 _refln_index_l 
 _refln_F_squared_calc 
 _refln_F_squared_meas 
 _refln_F_squared_sigma 
 _refln_observed_status 
   2   0   0   101476.81    74520.54    759.85 o 
   4   0   0    63536.91    62698.02    634.11 o 
   6   0   0    99980.90    97526.58    985.60 o 
   8   0   0     3638.35     2616.24    108.47 o 
  10   0   0      892.20     1033.84     87.32 o 
  12   0   0       65.68        6.02     66.25 o 
  14   0   0     9965.27    10166.80    342.27 o 
   2   1   0    41788.87    55172.11    395.78 o 
   4   1   0    18367.20    14140.23    130.25 o 
   6   1   0     7943.26     6972.45     71.75 o 
   8   1   0     8570.55     9354.93     95.98 o 
  10   1   0     2390.23     2064.95     70.66 o 
  12   1   0     8310.42     9007.47    213.28 o 
  14   1   0      574.27      555.80     82.50 o 
   0   2   0     4404.72     7051.72     94.99 o 
   2   2   0     5559.73     5791.11     57.99 o 
   4   2   0      220.81     1070.72     19.62 o 
   6   2   0      273.23      233.10     16.23 o 
   8   2   0      127.63       57.88     16.29 o 
  10   2   0      187.39      258.56     31.38 o 
  12   2   0       19.25       24.44     33.56 o 
  14   2   0      476.88      507.21     76.18 o 
   2   3   0     2894.65     5626.41     54.76 o 
   4   3   0     9108.89     5791.88     70.33 o 
   6   3   0    73158.55    86353.00    621.50 o 
   8   3   0     2574.30     3049.22     67.19 o 
  10   3   0    10468.79    10433.13    134.16 o 
  12   3   0     7284.40     7038.43    150.32 o 
  14   3   0     2175.68     1857.96    171.64 o 
   0   4   0    63921.57    57914.10    591.94 o 
   2   4   0     2094.53      554.89     22.39 o 
   4   4   0     2526.90     6151.94     72.65 o 
   6   4   0    48555.18    45923.49    385.19 o 
   8   4   0    45520.64    45893.80    449.91 o 
  10   4   0      545.29      597.12     44.16 o 
  12   4   0     3925.78     4352.23    159.00 o 
  14   4   0    11453.23    11177.54    338.76 o 
   2   5   0    53993.31    45042.79    339.21 o 
   4   5   0    48576.87    41483.45    349.22 o 
   6   5   0    14288.76    15605.06    161.40 o 
   8   5   0     8646.78     8776.35    131.17 o 
  10   5   0    14642.74    14041.96    189.43 o 
  12   5   0     7947.76     8019.23    166.63 o 
   2   6   0    13130.14    12946.73    117.56 o 
   4   6   0     2632.58     3278.34     80.33 o 
   6   6   0     3844.04     3217.07     69.47 o 
   8   6   0    15313.72    15757.88    202.10 o 
  10   6   0      679.92      734.21     56.79 o 
  12   6   0     5289.38     4775.24    226.30 o 
   2   7   0    34407.36    41332.12    320.13 o 
   4   7   0       39.88       21.39     13.51 o 
   6   7   0     1771.33     1806.11     54.94 o 
   8   7   0     9976.46    10435.83    154.42 o 
  10   7   0     3283.76     2715.62    103.44 o 
  12   7   0       89.15       94.00     34.93 o 
   0   8   0    44461.91    48833.63    532.70 o 
   2   8   0     3132.08     2268.92     55.59 o 
   4   8   0       61.72       95.14     19.27 o 
   6   8   0    19668.56    19465.27    442.16 o 
   8   8   0    10401.32    10433.16    232.09 o 
  10   8   0      177.92      271.23     39.31 o 
  12   8   0      161.48      541.17     68.24 o 
   2   9   0    28880.34    29057.62    245.03 o 
   4   9   0    18583.80    18025.47    190.74 o 
   6   9   0     1253.03     1178.25     56.43 o 
   8   9   0      639.43      736.58     50.69 o 
  10   9   0     1712.29     2031.28     84.38 o 
   0  10   0    40343.79    40623.56    467.68 o 
   2  10   0    13087.47    13634.86    157.84 o 
   4  10   0    21754.37    22347.41    259.57 o 
   6  10   0    12786.20    11967.45    173.42 o 
   8  10   0      745.85      994.94     59.42 o 
  10  10   0      213.13      321.93     66.28 o 
   2  11   0      168.14      233.52     27.58 o 
   4  11   0     1329.94     1331.19     61.93 o 
   6  11   0     1036.42      837.26     54.86 o 
   8  11   0     1395.52     1264.42     69.51 o 
   0  12   0     6656.43     7075.44    175.05 o 
   2  12   0     1014.40      951.91     47.90 o 
   4  12   0      757.83      579.22     52.45 o 
   6  12   0     2829.36     3193.51    102.82 o 
   8  12   0     2184.01     1998.83     88.81 o 
   2  13   0       63.09      180.90     33.49 o 
   4  13   0     7431.27     7909.43    142.22 o 
   6  13   0     6150.15     5947.13    127.39 o 
   0  14   0     1252.53     1694.87    175.15 o 
   2  14   0     5246.80     4957.91    129.06 o 
   4  14   0      136.29      106.62     34.39 o 
   1   1   1    36649.21    25325.10   1104.95 o 
   2   1   1    12190.39    12566.18     71.57 o 
   3   1   1      565.41     1215.58     17.05 o 
   4   1   1      525.97     1437.07     16.03 o 
   5   1   1    13121.03    10858.42     67.85 o 
   6   1   1     1138.69     1633.70     25.30 o 
   7   1   1    20495.55    20082.74    119.29 o 
   8   1   1     4349.52     5260.69     46.09 o 
   9   1   1       89.03       27.58     11.27 o 
  10   1   1        5.99       29.00     16.48 o 
  11   1   1      175.95      179.34     24.95 o 
  12   1   1     1204.26     1175.43     64.66 o 
  13   1   1      832.38      941.11     62.17 o 
  14   1   1      105.10      155.53     42.13 o 
   1   2   1    32352.14    33877.00    172.69 o 
   2   2   1     8755.28    13108.10     76.29 o 
   3   2   1    41928.87    32242.62    175.75 o 
   4   2   1     4850.23     5934.54     45.72 o 
   5   2   1    63175.78    60648.07    310.87 o 
   6   2   1     2115.38     2273.94     24.11 o 
   7   2   1     1258.26     1149.64     31.28 o 
   8   2   1     1242.75     1166.89     23.29 o 
   9   2   1    17708.24    17032.92    133.96 o 
  10   2   1        0.53       19.76     16.02 o 
  11   2   1    14924.84    14501.69    157.58 o 
  12   2   1      645.14      547.57     37.86 o 
  13   2   1     2724.94     2495.99     84.51 o 
  14   2   1     1288.26     1023.32     69.66 o 
   1   3   1    28746.30    24978.31    132.33 o 
   2   3   1     7312.48     7722.29     48.28 o 
   3   3   1     2901.16     2402.03     26.20 o 
   4   3   1     1385.77      858.44     15.04 o 
   5   3   1     3549.82     2492.82     33.95 o 
   6   3   1     2922.90     3625.83     34.56 o 
   7   3   1    35572.99    34043.68    220.67 o 
   8   3   1      981.00     1027.40     32.35 o 
   9   3   1    10977.85    10221.26     95.20 o 
  10   3   1      282.49      327.94     24.27 o 
  11   3   1       80.90      111.74     22.16 o 
  12   3   1      112.50      100.50     26.08 o 
  13   3   1     5474.42     5629.87    108.48 o 
  14   3   1        5.93       77.56     42.07 o 
   0   4   1       22.19      140.32     10.68 o 
   1   4   1     3994.26     3551.33     29.46 o 
   2   4   1      771.36     1143.27     15.35 o 
   3   4   1    25310.36    25233.93    171.84 o 
   4   4   1      350.99      530.29     14.97 o 
   5   4   1     2026.11     1838.07     28.13 o 
   6   4   1       86.43      113.12     10.69 o 
   7   4   1      698.51      695.61     22.87 o 
   8   4   1      608.10      548.42     26.27 o 
   9   4   1      430.50      432.52     25.38 o 
  10   4   1      465.49      373.22     25.47 o 
  11   4   1       76.83       68.32     20.08 o 
  12   4   1      140.37      151.10     28.93 o 
  13   4   1       62.14        5.50     27.42 o 
  14   4   1        0.35       29.59     40.57 o 
   1   5   1    16679.29    16384.42    110.56 o 
   2   5   1      739.78      950.56     15.83 o 
   3   5   1        1.02      101.55      7.10 o 
   4   5   1      968.50     1618.67     29.68 o 
   5   5   1      138.69       69.71      9.17 o 
   6   5   1     3469.15     4246.38     56.09 o 
   7   5   1     3726.61     3976.34     55.62 o 
   8   5   1     1537.78     2074.54     42.87 o 
   9   5   1      276.94      310.58     24.64 o 
  10   5   1      476.26      531.27     29.94 o 
  11   5   1      103.07      116.51     22.34 o 
  12   5   1      545.76      505.28     35.79 o 
  13   5   1      869.88      823.79     49.81 o 
   0   6   1    12970.69    14498.00    129.07 o 
   1   6   1    25068.59    26535.39    150.61 o 
   2   6   1        0.05      158.60      9.63 o 
   3   6   1    39497.62    34595.14    190.15 o 
   4   6   1     4412.98     5197.90     46.22 o 
   5   6   1    16414.91    15318.65    110.57 o 
   6   6   1      460.01      568.94     22.53 o 
   7   6   1     1884.55     2032.60     41.69 o 
   8   6   1      837.42      728.04     34.22 o 
   9   6   1     6997.64     6871.25     85.17 o 
  10   6   1       30.71       39.42     18.74 o 
  11   6   1     1957.79     2208.12     56.65 o 
  12   6   1        0.33       22.11     22.62 o 
  13   6   1     2016.25     1710.03     73.84 o 
   1   7   1    29108.82    27308.45    157.87 o 
   2   7   1     1267.50     1228.39     25.96 o 
   3   7   1     4459.50     4200.61     42.37 o 
   4   7   1      546.33      419.02     21.01 o 
   5   7   1     2679.04     2481.02     39.65 o 
   6   7   1      187.23      263.51     20.26 o 
   7   7   1    19596.39    19253.22    162.40 o 
   8   7   1      851.72      786.97     35.90 o 
   9   7   1     7231.05     7238.30     89.93 o 
  10   7   1      109.78      103.44     22.66 o 
  11   7   1      131.24      180.07     25.61 o 
  12   7   1      248.47      188.12     33.86 o 
   0   8   1     1249.16     1627.03     39.05 o 
   1   8   1     1094.77     1023.29     22.17 o 
   2   8   1     1210.42     1534.71     25.43 o 
   3   8   1    15652.96    15824.87    117.73 o 
   4   8   1        0.98       13.81     10.99 o 
   5   8   1     4280.97     3862.60     52.81 o 
   6   8   1       13.27        6.94     15.00 o 
   7   8   1       45.27       53.57     17.94 o 
   8   8   1      325.44      342.90     25.90 o 
   9   8   1     2038.42     2181.78     52.42 o 
  10   8   1      187.30      127.43     24.94 o 
  11   8   1     4506.54     4622.15     78.56 o 
  12   8   1      425.38      360.37     35.57 o 
   1   9   1     1172.91     1200.30     25.34 o 
   2   9   1      168.52      254.27     15.72 o 
   3   9   1        6.91       59.89     13.15 o 
   4   9   1      989.00     1150.85     46.00 o 
   5   9   1     2015.29     2242.02     47.64 o 
   6   9   1      959.51     1014.51     37.39 o 
   7   9   1     2024.32     2040.96     47.79 o 
   8   9   1      922.19      817.10     37.41 o 
   9   9   1       71.10       93.58     23.02 o 
  10   9   1     1399.58     1286.23     48.87 o 
  11   9   1        1.84        0.00     23.17 o 
   0  10   1     1671.60     1807.46     44.91 o 
   1  10   1     3311.34     3378.27     42.42 o 
   2  10   1      988.05     1145.73     31.88 o 
   3  10   1     4944.12     4508.40     69.88 o 
   4  10   1        1.14        4.18     15.22 o 
   5  10   1     4751.72     4642.68     68.70 o 
   6  10   1      498.53      474.29     29.63 o 
   7  10   1       21.21       24.61     19.29 o 
   8  10   1       47.00       28.13     20.20 o 
   9  10   1     1993.04     1915.57     61.03 o 
  10  10   1       32.21        7.88     22.59 o 
   1  11   1    12143.66    11764.38    108.07 o 
   2  11   1     1087.45     1238.93     35.81 o 
   3  11   1      611.02      637.89     29.05 o 
   4  11   1      831.41      876.77     45.81 o 
   5  11   1     5172.80     5181.94     96.36 o 
   6  11   1        0.66        3.85     18.39 o 
   7  11   1     7998.15     8332.70    104.03 o 
   8  11   1      107.43      101.30     25.29 o 
   9  11   1     1830.90     1872.45     57.35 o 
   0  12   1       33.01        8.11     24.65 o 
   1  12   1       24.42       57.41     17.85 o 
   2  12   1     1477.75     1387.40     40.33 o 
   3  12   1     6732.01     6777.97     91.86 o 
   4  12   1      234.00      206.25     24.44 o 
   5  12   1     5874.22     6251.15     86.87 o 
   6  12   1        0.65        0.00     20.02 o 
   7  12   1     1006.61     1032.23     45.64 o 
   8  12   1       12.66       30.23     23.84 o 
   1  13   1      222.83      256.68     25.47 o 
   2  13   1      109.81      113.84     21.03 o 
   3  13   1      941.60      848.35     38.76 o 
   4  13   1      984.48      919.49     40.68 o 
   5  13   1       91.42       91.36     25.47 o 
   6  13   1      659.54      450.56     33.80 o 
   0  14   1      175.28       77.78     33.77 o 
   1  14   1      269.91      267.61     30.46 o 
   2  14   1       72.46       43.30     28.33 o 
   3  14   1      187.79      248.90     28.25 o 
   4  14   1       74.88      106.27     25.08 o 
   0   0   2    72388.31    59001.86   5551.14 o 
   1   0   2       10.25       64.72      5.36 o 
   2   0   2    30282.07    31652.64    228.34 o 
   3   0   2     9263.98    19131.62    146.36 o 
   4   0   2    27345.47    31671.50    236.84 o 
   5   0   2    51048.28    56544.52    411.73 o 
   6   0   2    29279.02    26375.45    208.77 o 
   7   0   2     6435.75     7557.44     80.17 o 
   8   0   2     8209.91     6813.85     77.65 o 
   9   0   2    10170.17    10898.88    144.97 o 
  10   0   2     1304.81     1262.71     50.75 o 
  11   0   2     6142.39     6325.34    163.93 o 
  12   0   2     1078.84     1043.00     87.48 o 
  13   0   2     1581.37     1473.18    106.77 o 
  14   0   2     2259.42     2656.36    162.10 o 
   1   1   2    34333.00    25367.82    129.77 o 
   2   1   2    41853.34    38658.60    188.32 o 
   3   1   2     5569.23     6003.84     37.49 o 
   4   1   2    50901.61    47791.85    245.70 o 
   5   1   2     1089.65     3203.62     28.48 o 
   6   1   2     2837.17     1911.62     24.59 o 
   7   1   2    20264.64    22925.77    133.57 o 
   8   1   2     1275.44     1001.65     21.76 o 
   9   1   2      670.86      663.20     29.74 o 
  10   1   2    10188.89    10123.20    108.43 o 
  11   1   2      369.08      306.56     29.45 o 
  12   1   2     3354.46     3473.46     90.89 o 
  13   1   2     5225.82     4562.16    112.42 o 
  14   1   2      225.41      221.53     44.65 o 
   0   2   2     1898.93     2288.13     26.33 o 
   1   2   2     1083.33     2960.73     21.94 o 
   2   2   2     1796.04     1475.45     18.89 o 
   3   2   2      241.99      763.90     15.73 o 
   4   2   2      915.98      681.37     16.30 o 
   5   2   2       36.25      165.46      9.04 o 
   6   2   2      396.36      358.64     12.49 o 
   7   2   2       20.86      118.49     10.16 o 
   8   2   2     1152.19      981.25     22.76 o 
   9   2   2     1542.50     1672.76     37.53 o 
  10   2   2       75.54      115.61     20.50 o 
  11   2   2     1381.76     1233.56     44.10 o 
  12   2   2      198.18      212.61     34.34 o 
  13   2   2      127.29      115.69     41.35 o 
  14   2   2      265.37      261.36     49.65 o 
   1   3   2    39800.30    46000.15    234.74 o 
   2   3   2      241.80      916.92     12.49 o 
   3   3   2    23526.89    30371.62    161.08 o 
   4   3   2    11856.17    11484.33     74.32 o 
   5   3   2     9351.12     9367.96     65.23 o 
   6   3   2     4683.46     4302.85     39.34 o 
   7   3   2     3741.01     3971.16     43.49 o 
   8   3   2      184.57      169.63     15.06 o 
   9   3   2     4696.01     5507.73     69.06 o 
  10   3   2    12242.75    12357.12    118.41 o 
  11   3   2     1948.47     2165.93     51.74 o 
  12   3   2     1128.01     1139.27     58.80 o 
  13   3   2        1.09        0.00     30.07 o 
  14   3   2      388.90      420.83     55.78 o 
   0   4   2    47227.45    34375.47    256.79 o 
   1   4   2    52272.86    64835.00    329.57 o 
   2   4   2    48367.23    47261.99    245.01 o 
   3   4   2    22570.29    21024.54    118.07 o 
   4   4   2      266.99      190.32      9.10 o 
   5   4   2     5251.39     4805.17     45.18 o 
   6   4   2    23767.78    21506.58    148.92 o 
   7   4   2     4136.03     4800.73     62.94 o 
   8   4   2    26131.74    24977.88    207.09 o 
   9   4   2     1747.74     1749.40     51.41 o 
  10   4   2     2277.17     2142.58     66.58 o 
  11   4   2        2.30       21.62     20.29 o 
  12   4   2     5459.83     4993.32     76.76 o 
  13   4   2     3156.27     2803.12     92.77 o 
   1   5   2    10583.64    12021.11     75.68 o 
   2   5   2    30646.22    26283.49    146.39 o 
   3   5   2      265.89      766.31     19.19 o 
   4   5   2    30839.19    28296.27    166.29 o 
   5   5   2     3739.40     3840.85     50.52 o 
   6   5   2     1517.08     1544.45     30.15 o 
   7   5   2     7041.19     6710.76     69.13 o 
   8   5   2     1000.51      887.58     33.08 o 
   9   5   2       73.31       76.07     18.93 o 
  10   5   2     4677.71     4688.48     69.82 o 
  11   5   2      258.38      253.60     28.17 o 
  12   5   2     2096.28     2220.04     58.77 o 
  13   5   2      658.72      901.01     47.08 o 
   0   6   2     3860.73     3297.75     50.78 o 
   1   6   2     3882.64     3817.88     35.83 o 
   2   6   2     3901.97     3589.77     34.55 o 
   3   6   2    18731.70    20937.17    123.71 o 
   4   6   2     1711.21     2242.25     26.38 o 
   5   6   2      357.48      813.71     24.86 o 
   6   6   2     6567.26     6211.51     65.68 o 
   7   6   2      920.41     1119.50     34.69 o 
   8   6   2    11814.24    11702.16    132.64 o 
   9   6   2      223.72      358.65     28.12 o 
  10   6   2      449.17      424.86     29.43 o 
  11   6   2        8.82       37.19     20.58 o 
  12   6   2     1631.44     1636.60     57.44 o 
  13   6   2      205.90      228.67     35.33 o 
   1   7   2     2321.96     2744.38     31.87 o 
   2   7   2     4612.14     4709.84     43.38 o 
   3   7   2      313.82      444.48     15.80 o 
   4   7   2     3825.94     4030.71     46.37 o 
   5   7   2     6761.79     8510.98     81.24 o 
   6   7   2     1241.78     1458.27     48.73 o 
   7   7   2    10243.14    11198.50    111.32 o 
   8   7   2        1.09       18.24     17.09 o 
   9   7   2      374.72      397.53     36.61 o 
  10   7   2       36.99       40.71     20.57 o 
  11   7   2       93.40       89.12     25.25 o 
  12   7   2       71.05       33.41     23.82 o 
   0   8   2     7039.76     6181.33     76.77 o 
   1   8   2     4317.10     4535.38     44.83 o 
   2   8   2     8414.64     8520.99     66.68 o 
   3   8   2      311.76      151.32     14.59 o 
   4   8   2      336.85      413.26     21.82 o 
   5   8   2     6071.73     6812.33     73.13 o 
   6   8   2     6620.93     6319.40     77.48 o 
   7   8   2       64.25      112.56     19.64 o 
   8   8   2     7614.27     7577.96     92.09 o 
   9   8   2     2333.94     2330.41     56.05 o 
  10   8   2      532.79      512.29     33.77 o 
  11   8   2      605.03      585.86     37.46 o 
  12   8   2     2481.47     2715.94     77.49 o 
   1   9   2     2367.28     1955.27     32.03 o 
   2   9   2    19643.37    19478.96    132.81 o 
   3   9   2     1790.54     1964.69     35.68 o 
   4   9   2    17932.29    17651.72    141.40 o 
   5   9   2      836.20      675.22     30.48 o 
   6   9   2      968.51      974.66     36.98 o 
   7   9   2    10020.17     9984.06    141.17 o 
   8   9   2     1341.11     1276.64     44.57 o 
   9   9   2     2816.68     2700.27     58.45 o 
  10   9   2     4627.62     4902.71     80.81 o 
  11   9   2      479.00      426.46     34.27 o 
   0  10   2    18083.03    18092.41    173.38 o 
   1  10   2     4009.06     4704.23     50.84 o 
   2  10   2     2213.34     1971.99     41.84 o 
   3  10   2      106.82       80.56     15.47 o 
   4  10   2     1542.18     1546.13     45.20 o 
   5  10   2     2804.91     2823.76     63.95 o 
   6  10   2     5163.34     5097.44     75.64 o 
   7  10   2     3160.37     3098.35     79.70 o 
   8  10   2     1161.06     1280.18     46.73 o 
   9  10   2      720.85      694.77     38.88 o 
  10  10   2       62.53      119.13     33.34 o 
   1  11   2      909.76      958.50     31.54 o 
   2  11   2      370.19      333.38     22.02 o 
   3  11   2      610.26      699.81     31.26 o 
   4  11   2      182.89      234.90     23.00 o 
   5  11   2      700.72      659.53     33.73 o 
   6  11   2     1330.58     1455.71     62.50 o 
   7  11   2       21.26       55.83     21.73 o 
   8  11   2       71.30       20.58     22.96 o 
   9  11   2     3187.67     2465.03     69.42 o 
   0  12   2     1570.67     1615.66     64.18 o 
   1  12   2     2365.73     2310.75     44.24 o 
   2  12   2     1629.40     1732.87     44.17 o 
   3  12   2      608.94      604.58     30.17 o 
   4  12   2      310.48      357.97     28.28 o 
   5  12   2      259.21      325.71     28.98 o 
   6  12   2     1730.60     1790.83     78.28 o 
   7  12   2      235.08      103.06     26.47 o 
   8  12   2     1177.32     1190.77     53.75 o 
   1  13   2     5937.72     5800.40     94.59 o 
   2  13   2     1143.70     1197.58     41.47 o 
   3  13   2      168.73      140.14     23.77 o 
   4  13   2     4598.30     5058.38     86.21 o 
   5  13   2     3135.26     2799.00     76.12 o 
   6  13   2     2921.35     2812.03     68.89 o 
   0  14   2     7402.01     7836.47    142.55 o 
   1  14   2       53.63       86.24     29.09 o 
   2  14   2     1705.62     1915.91     68.03 o 
   3  14   2     5256.69     4808.94     86.74 o 
   1   1   3    72280.88    63454.90    306.18 o 
   2   1   3     1478.70     1289.32     13.78 o 
   3   1   3     3093.05     3898.30     31.73 o 
   4   1   3     4815.13     4278.47     33.24 o 
   5   1   3    28858.71    31746.82    171.56 o 
   6   1   3     9894.05    10343.71     68.84 o 
   7   1   3     1129.99      640.36     16.40 o 
   8   1   3       10.78       26.11      9.68 o 
   9   1   3     4239.91     4506.08     51.53 o 
  10   1   3     3196.35     3059.95     55.89 o 
  11   1   3      932.01      842.78     46.74 o 
  12   1   3     3122.48     3327.23     95.72 o 
  13   1   3      215.92      266.79     44.28 o 
  14   1   3      116.12      110.06     42.75 o 
   0   2   3    59452.43    59842.57    425.13 o 
   2   2   3     8506.17     6998.44     44.40 o 
   3   2   3    89898.63    90044.06    451.65 o 
   4   2   3     4819.19     4417.17     36.73 o 
   5   2   3    22713.53    19079.04    116.39 o 
   6   2   3    21510.03    20298.15    125.60 o 
   7   2   3     1248.65     1486.23     31.10 o 
   8   2   3     5718.14     5365.46     54.90 o 
   9   2   3     9322.95     8860.82     83.97 o 
  10   2   3       57.36       35.49     18.51 o 
  11   2   3    17718.37    17850.81    167.99 o 
  12   2   3      137.68      226.13     35.06 o 
  13   2   3        2.83       85.82     35.58 o 
  14   2   3     1233.49     1295.68     74.97 o 
   1   3   3    15714.32    13301.22     76.66 o 
   2   3   3    24846.17    23544.73    130.93 o 
   3   3   3     9596.23    10564.43     65.05 o 
   4   3   3    23797.37    21890.61    129.37 o 
   5   3   3     9439.82     9445.25     66.88 o 
   6   3   3     1402.72     1122.45     19.92 o 
   7   3   3    10542.36     9041.44     71.25 o 
   8   3   3     4056.39     4178.21     52.18 o 
   9   3   3    11664.74    11864.51    112.10 o 
  10   3   3     3381.10     3303.86     60.21 o 
  11   3   3      994.49      971.28     41.77 o 
  12   3   3     1025.55      862.42     45.48 o 
  13   3   3     2740.79     2891.01     81.06 o 
  14   3   3        0.98       37.45     38.94 o 
   0   4   3      705.37      987.31     20.53 o 
   1   4   3    17746.28    18388.83    104.48 o 
   2   4   3      270.45      240.55      9.15 o 
   3   4   3    12715.31    11300.23     70.77 o 
   4   4   3       32.55       52.63      6.00 o 
   5   4   3      341.33      340.11     12.53 o 
   6   4   3      229.35      245.57     13.64 o 
   7   4   3     2259.74     2476.27     38.44 o 
   8   4   3     2844.05     2714.71     42.89 o 
   9   4   3      782.81      764.44     31.52 o 
  10   4   3     1734.56     1744.66     44.58 o 
  11   4   3       93.87       74.53     22.49 o 
  12   4   3       70.78       92.99     29.35 o 
  13   4   3      868.49      793.17     47.86 o 
   1   5   3     1219.10      940.20     15.95 o 
   2   5   3      664.69      492.22     15.28 o 
   3   5   3      119.71      396.60     12.23 o 
   4   5   3      746.66      616.83     14.06 o 
   5   5   3    12950.64    14618.48    104.48 o 
   6   5   3     1061.21     1126.56     28.16 o 
   7   5   3        9.39       56.24     13.50 o 
   8   5   3     1022.72     1105.13     35.48 o 
   9   5   3     4528.85     4852.54     68.57 o 
  10   5   3     1148.02     1205.28     39.48 o 
  11   5   3      812.96      749.04     38.93 o 
  12   5   3      709.96      676.58     40.44 o 
  13   5   3       13.23       68.45     28.98 o 
   0   6   3     7058.00     6265.31     69.86 o 
   1   6   3     2752.26     1696.69     26.32 o 
   2   6   3     2877.99     2316.70     26.39 o 
   3   6   3    63816.98    66114.87    344.88 o 
   4   6   3     1587.91     1842.18     35.36 o 
   5   6   3     4890.64     4120.88     53.21 o 
   6   6   3     1705.86     1710.95     33.82 o 
   7   6   3      414.92      463.05     33.06 o 
   8   6   3     5736.52     5880.96     75.07 o 
   9   6   3     3997.06     4068.80     85.67 o 
  10   6   3      870.45      902.76     38.23 o 
  11   6   3     6297.31     6118.57     80.37 o 
  12   6   3     1252.49     1291.18     53.12 o 
  13   6   3        0.94       16.25     27.05 o 
   1   7   3     9751.79     8622.65     62.72 o 
   2   7   3    10036.59     9269.75     68.34 o 
   3   7   3     4399.09     4361.99     41.78 o 
   4   7   3    15419.44    14441.89    101.15 o 
   5   7   3     4753.68     4507.20     55.53 o 
   6   7   3     1686.65     1541.03     47.29 o 
   7   7   3    14547.24    13827.26    150.25 o 
   8   7   3     2522.11     2411.83     53.13 o 
   9   7   3     9006.09     9107.00    103.77 o 
  10   7   3     4273.51     4229.98     70.86 o 
  11   7   3      347.64      319.14     29.51 o 
  12   7   3     1253.46     1197.27     58.04 o 
   0   8   3     9039.65     7983.70     85.02 o 
   1   8   3     4756.87     5186.87     48.86 o 
   2   8   3     5176.72     5086.26     48.32 o 
   3   8   3     3376.38     2766.77     38.71 o 
   4   8   3       77.84       69.17     14.52 o 
   5   8   3     8307.19     8235.75     82.87 o 
   6   8   3     1602.15     1631.55     42.05 o 
   7   8   3      360.39      377.49     27.88 o 
   8   8   3     1189.32     1198.79     48.07 o 
   9   8   3     1222.86     1222.24     53.82 o 
  10   8   3        5.17        4.46     21.19 o 
  11   8   3      983.74     1021.58     49.26 o 
   1   9   3      660.90      803.37     23.33 o 
   2   9   3     2256.03     2347.14     34.39 o 
   3   9   3     2860.81     3138.28     44.67 o 
   4   9   3       51.81       40.49     19.41 o 
   5   9   3      317.30      463.47     24.80 o 
   6   9   3      723.33      734.20     32.71 o 
   7   9   3      665.74      607.77     32.57 o 
   8   9   3      818.83      740.21     36.56 o 
   9   9   3     1922.21     1890.16     59.38 o 
  10   9   3      748.72      707.85     62.92 o 
  11   9   3     1467.12     1352.28     57.12 o 
   0  10   3     5919.58     5963.52     84.11 o 
   1  10   3      254.44      178.08     15.92 o 
   2  10   3      909.68     1006.04     30.50 o 
   3  10   3    12396.04    12624.29    113.26 o 
   4  10   3      427.32      413.06     24.34 o 
   5  10   3      696.64      843.52     45.67 o 
   6  10   3     2283.38     2365.28     51.53 o 
   7  10   3        3.62        0.00     21.94 o 
   8  10   3      940.33     1061.47     48.91 o 
   9  10   3      451.12      582.22     40.59 o 
  10  10   3       21.87       30.48     26.77 o 
   1  11   3    13254.19    13507.63    113.71 o 
   2  11   3     2221.41     2227.31     41.89 o 
   3  11   3      203.66      197.25     20.50 o 
   4  11   3     3693.09     3608.12     79.64 o 
   5  11   3     4606.60     4757.11     79.32 o 
   6  11   3      970.67      948.10     60.61 o 
   7  11   3     5607.87     5874.11     94.24 o 
   8  11   3       31.81       31.80     26.44 o 
   9  11   3      815.57      994.32     50.93 o 
   0  12   3     5875.84     6366.38    116.85 o 
   1  12   3     2007.38     1941.44     41.56 o 
   2  12   3     2016.06     1976.49     47.75 o 
   3  12   3      914.89     1020.50     40.68 o 
   4  12   3     1627.68     1676.35     53.56 o 
   5  12   3     5914.96     5989.80     93.15 o 
   6  12   3     2121.82     2259.79     63.75 o 
   7  12   3       74.36       49.74     27.60 o 
   1  13   3      452.38      412.92     46.89 o 
   2  13   3     1009.00     1040.29     54.10 o 
   3  13   3      291.40      193.99     27.65 o 
   4  13   3      722.31      736.52     40.86 o 
   5  13   3      272.65      248.83     31.26 o 
   6  13   3      101.68       68.31     27.37 o 
   0  14   3      277.77      273.65     53.55 o 
   1  14   3      242.96      215.74     35.89 o 
   2  14   3       62.68       36.13     31.57 o 
   3  14   3      397.05      442.77     43.11 o 
   0   0   4     3779.79      698.90     22.28 o 
   1   0   4     7767.93    14315.01    122.70 o 
   2   0   4    29897.58    33076.11    243.38 o 
   3   0   4    23742.90    20314.13    158.61 o 
   4   0   4     5346.28     4500.72     50.16 o 
   5   0   4    31461.28    29510.40    229.05 o 
   6   0   4    16615.56    15053.32    132.59 o 
   7   0   4     5477.19     5922.39     78.17 o 
   8   0   4    17396.33    17906.53    178.85 o 
   9   0   4    13705.90    13618.56    149.92 o 
  10   0   4     1981.25     1892.96     69.11 o 
  11   0   4    26804.77    25779.72    419.76 o 
  12   0   4     2736.10     2672.65    117.76 o 
  13   0   4       62.91      193.12     64.24 o 
  14   0   4      302.78      306.53     69.89 o 
   1   1   4    13584.30     9391.49     55.57 o 
   2   1   4     2319.49     5077.07     48.77 o 
   3   1   4     5906.08     7950.35     51.47 o 
   4   1   4    13568.27    13320.53     80.25 o 
   5   1   4     9351.55     8562.80     58.50 o 
   6   1   4     8673.34     8766.07     61.77 o 
   7   1   4     8792.22     7699.59     62.48 o 
   8   1   4      627.61      974.04     23.43 o 
   9   1   4     6932.59     7251.54     70.66 o 
  10   1   4    11530.32    11155.86    109.21 o 
  11   1   4     1896.92     1984.28     63.67 o 
  12   1   4      892.35      711.84     51.53 o 
  13   1   4     1814.38     1787.32     91.03 o 
  14   1   4      290.25      158.16     59.54 o 
   0   2   4     4951.49     7314.47     64.41 o 
   1   2   4      432.90      262.48      8.63 o 
   2   2   4      980.61     1217.47     18.49 o 
   3   2   4     1220.18      708.12     13.62 o 
   4   2   4     3231.34     4650.56     36.58 o 
   5   2   4     3323.73     3920.56     33.90 o 
   6   2   4      492.21      529.91     16.60 o 
   7   2   4      448.96      595.06     18.37 o 
   8   2   4     6886.30     7415.34     68.22 o 
   9   2   4      153.96      190.09     19.64 o 
  10   2   4      784.30      735.51     34.51 o 
  11   2   4       81.96      136.95     23.79 o 
  12   2   4      775.39      761.26     47.93 o 
  13   2   4       11.71       25.21     35.83 o 
  14   2   4      290.62      216.21     44.55 o 
   1   3   4    30742.05    31431.81    166.41 o 
   2   3   4     6310.83     6874.33     48.25 o 
   3   3   4      445.04      530.01     14.35 o 
   4   3   4     7999.83     9026.28     59.93 o 
   5   3   4    28958.42    31882.54    184.31 o 
   6   3   4     1189.51     2306.52     28.99 o 
   7   3   4       68.07       52.82     10.60 o 
   8   3   4      407.01      571.27     23.58 o 
   9   3   4      492.26      565.45     25.54 o 
  10   3   4     2196.59     2068.95     48.84 o 
  11   3   4       58.87       39.23     21.27 o 
  12   3   4      140.96      296.30     27.92 o 
  13   3   4       73.86        0.00     29.70 o 
   0   4   4    26944.83    25315.13    196.63 o 
   1   4   4     1889.41     1388.70     17.59 o 
   2   4   4    20966.81    22430.98    126.01 o 
   3   4   4    46608.74    49083.89    256.97 o 
   4   4   4    12380.21    15754.07     95.26 o 
   5   4   4     2901.79     1767.40     24.47 o 
   6   4   4     4550.95     4072.42     44.70 o 
   7   4   4       72.51      164.29     15.55 o 
   8   4   4      688.60      599.11     35.10 o 
   9   4   4      767.98      710.28     31.16 o 
  10   4   4      438.67      444.90     28.25 o 
  11   4   4     3351.97     3571.46     68.35 o 
  12   4   4      322.20      385.09     41.29 o 
  13   4   4      181.49      290.69     33.24 o 
   1   5   4    41711.75    39830.10    213.29 o 
   2   5   4    22916.88    24052.23    136.67 o 
   3   5   4     3848.30     3525.44     35.28 o 
   4   5   4    19993.11    19539.76    116.30 o 
   5   5   4    12970.12    13512.96     92.94 o 
   6   5   4      286.87      712.86     27.14 o 
   7   5   4    13410.56    12058.92    104.08 o 
   8   5   4      916.90      968.25     34.38 o 
   9   5   4     6984.42     6873.87     78.22 o 
  10   5   4     1284.24     1357.28     54.91 o 
  11   5   4      402.46      457.46     33.97 o 
  12   5   4      849.63      871.65     44.40 o 
  13   5   4     2584.10     3144.48     89.15 o 
   0   6   4    19310.39    21902.26    182.20 o 
   1   6   4     5696.28     6820.61     58.60 o 
   2   6   4      181.41      169.68     20.54 o 
   3   6   4     4338.16     4130.37     37.49 o 
   4   6   4     1260.35     1612.78     23.16 o 
   5   6   4      288.32      186.45     13.45 o 
   6   6   4     2307.61     2389.82     48.46 o 
   7   6   4      631.37      713.11     27.73 o 
   8   6   4      131.95       95.60     19.03 o 
   9   6   4       32.42       26.54     18.59 o 
  10   6   4       20.31        1.21     17.48 o 
  11   6   4       16.75       79.41     25.08 o 
  12   6   4      166.16      114.75     32.52 o 
   1   7   4      895.54     1338.25     25.26 o 
   2   7   4     2121.32     3138.08     34.63 o 
   3   7   4     4932.57     5888.11     50.86 o 
   4   7   4     1293.07     1369.18     28.68 o 
   5   7   4       26.10       25.52     12.60 o 
   6   7   4        7.99       19.18     13.65 o 
   7   7   4        9.11       30.49     15.95 o 
   8   7   4      330.89      339.97     25.11 o 
   9   7   4     4041.83     3787.80    131.50 o 
  10   7   4     3235.93     2829.55     67.67 o 
  11   7   4     1261.54     1101.77     49.35 o 
  12   7   4      108.84      109.31     31.57 o 
   0   8   4        3.92      204.23     22.44 o 
   1   8   4      168.07       39.17      9.74 o 
   2   8   4     6473.95     6723.37     58.01 o 
   3   8   4    15352.81    14476.21    104.18 o 
   4   8   4      750.08      912.94     28.95 o 
   5   8   4     3251.75     2936.74     52.25 o 
   6   8   4      680.36      548.19     26.13 o 
   7   8   4       10.60       34.15     17.37 o 
   8   8   4     7139.09     7163.43     98.27 o 
   9   8   4     1878.79     1819.01     58.96 o 
  10   8   4      830.27      778.15     43.28 o 
  11   8   4     3356.97     3131.15     79.52 o 
   1   9   4     5760.32     5224.55     51.99 o 
   2   9   4      754.55      592.23     22.15 o 
   3   9   4     1355.06     1537.36     35.51 o 
   4   9   4     5388.30     5139.38     63.96 o 
   5   9   4     3283.78     3149.28     51.56 o 
   6   9   4     3428.04     3421.61     64.20 o 
   7   9   4     9738.83     9568.33    116.55 o 
   8   9   4      215.34      285.67     29.78 o 
   9   9   4     3199.47     3182.47     73.99 o 
  10   9   4     4074.15     3916.34     79.98 o 
  11   9   4      734.40      710.18     45.92 o 
   0  10   4     7397.42     7415.75     94.54 o 
   1  10   4      272.14      281.21     18.01 o 
   2  10   4     1316.49     1291.00     32.38 o 
   3  10   4      292.29      323.38     24.22 o 
   4  10   4     1234.96     1239.95     40.69 o 
   5  10   4     9329.31     9536.27    105.66 o 
   6  10   4     2551.36     2703.36     63.61 o 
   7  10   4     1777.13     1729.36     56.55 o 
   8  10   4     2705.11     2559.29     63.71 o 
   9  10   4     2989.97     2886.70     76.27 o 
  10  10   4        0.51       16.45     27.18 o 
   1  11   4      317.70      324.25     25.61 o 
   2  11   4      849.45      878.14     35.77 o 
   3  11   4       18.34       12.11     17.47 o 
   4  11   4      347.89      327.69     28.79 o 
   5  11   4      561.24      521.44     34.85 o 
   6  11   4     4393.70     3942.43     80.24 o 
   7  11   4     1206.62     1055.85     48.46 o 
   8  11   4      212.46      150.16     28.98 o 
   9  11   4      109.13      127.32     29.42 o 
   0  12   4      950.89      905.49     63.39 o 
   1  12   4       53.92       52.18     21.21 o 
   2  12   4      561.40      537.01     34.95 o 
   3  12   4     2823.04     2777.37     62.41 o 
   4  12   4     2041.72     1724.98     56.13 o 
   5  12   4       30.03       78.68     24.52 o 
   6  12   4      750.16      797.57     44.29 o 
   7  12   4       68.31       74.04     28.66 o 
   1  13   4     8978.56     8659.57    136.60 o 
   2  13   4     3169.38     3058.47     73.11 o 
   3  13   4       19.76       41.89     22.83 o 
   4  13   4     1675.35     1793.81     77.58 o 
   5  13   4     3237.73     3166.43     85.83 o 
   0  14   4     7279.40     6783.10    195.33 o 
   1  14   4     2137.27     1898.04     76.37 o 
   2  14   4       34.86       92.09     33.00 o 
   1   1   5     4736.69     4568.08     32.81 o 
   2   1   5     5532.31     3591.66     34.56 o 
   3   1   5     1280.87     1378.64     17.43 o 
   4   1   5    39967.92    40307.81    205.18 o 
   5   1   5      900.86      748.98     18.13 o 
   6   1   5     2188.69     1553.92     24.01 o 
   7   1   5      976.81      967.49     22.94 o 
   8   1   5        7.52       84.83     11.98 o 
   9   1   5      311.00      298.85     20.22 o 
  10   1   5    17487.30    17971.33    144.40 o 
  11   1   5      299.94      334.17     31.55 o 
  12   1   5     1489.43     1699.53     75.49 o 
  13   1   5      346.46      419.92     48.76 o 
   0   2   5    39417.14    29192.80    317.05 o 
   1   2   5     1848.07     2256.14     22.45 o 
   2   2   5    57838.85    61406.89    313.20 o 
   3   2   5     7308.70     5827.35     42.75 o 
   4   2   5    11258.07    12978.81     80.61 o 
   5   2   5     9786.14     8948.17     70.94 o 
   6   2   5    17297.64    14908.97    100.10 o 
   7   2   5       19.60       42.85      9.67 o 
   8   2   5    12578.63    11911.69     95.26 o 
   9   2   5     4419.72     4255.63     55.83 o 
  10   2   5     1979.71     2151.40     50.11 o 
  11   2   5     2150.88     2174.18     50.00 o 
  12   2   5     4502.02     4305.74    141.80 o 
  13   2   5      548.97      528.64     50.87 o 
   1   3   5    23894.15    21850.30    128.09 o 
   2   3   5    49091.45    45334.80    248.63 o 
   3   3   5     2135.24     2136.98     23.24 o 
   4   3   5    51535.26    50630.60    265.68 o 
   5   3   5     1697.68     1480.05     25.60 o 
   6   3   5        6.18       39.64      9.03 o 
   7   3   5     5357.72     5363.17     55.31 o 
   8   3   5     2517.86     2088.98     35.47 o 
   9   3   5      187.83      247.63     20.33 o 
  10   3   5    11609.52    11541.57    124.31 o 
  11   3   5      252.53      257.47     27.82 o 
  12   3   5     1544.64     1665.13     51.94 o 
  13   3   5      608.67      605.74     55.93 o 
   0   4   5      946.65     1065.08     22.88 o 
   1   4   5      606.52      627.67     15.15 o 
   2   4   5     1587.45     1156.89     16.97 o 
   3   4   5      705.27      706.23     15.00 o 
   4   4   5     6623.67     7152.61     52.99 o 
   5   4   5        4.40       26.44      8.61 o 
   6   4   5      936.02      882.57     23.95 o 
   7   4   5       86.55       69.56     13.53 o 
   8   4   5     5108.13     5030.26     61.23 o 
   9   4   5      318.83      361.43     26.13 o 
  10   4   5      383.40      341.30     28.64 o 
  11   4   5      170.18      178.08     31.41 o 
  12   4   5      551.21      663.66     43.52 o 
  13   4   5      618.35      714.79     46.97 o 
   1   5   5      992.41      941.77     16.41 o 
   2   5   5      494.05      293.34     11.37 o 
   3   5   5      200.88      192.27     10.23 o 
   4   5   5    13732.64    15157.82    104.99 o 
   5   5   5      417.61      373.12     14.93 o 
   6   5   5       98.48      243.93     15.73 o 
   7   5   5     1657.40     1714.82     35.37 o 
   8   5   5      340.53      471.46     24.74 o 
   9   5   5      210.63      182.53     21.81 o 
  10   5   5     5953.28     6130.55     88.80 o 
  11   5   5       37.84       50.02     26.51 o 
  12   5   5        6.52       24.33     27.83 o 
  13   5   5       96.42       75.72     32.48 o 
   0   6   5     1976.44      973.19     29.78 o 
   1   6   5     1564.49     1636.34     23.09 o 
   2   6   5    19252.06    20658.20    123.91 o 
   3   6   5     2095.28     1621.36     23.75 o 
   4   6   5      999.17     1140.27     21.62 o 
   5   6   5     2994.61     2889.39     38.79 o 
   6   6   5     9469.09     8554.26     83.09 o 
   7   6   5      898.53      925.95     31.52 o 
   8   6   5    17746.86    17587.88    155.26 o 
   9   6   5       76.74       59.78     22.05 o 
  10   6   5     2791.81     2682.15     60.59 o 
  11   6   5      598.68      610.02     49.83 o 
  12   6   5     5311.20     4983.10     96.13 o 
   1   7   5     2187.07     2047.44     27.96 o 
   2   7   5    32249.01    30566.35    176.03 o 
   3   7   5      589.34      622.08     18.51 o 
   4   7   5    30551.49    29377.92    190.97 o 
   5   7   5     1706.65     1343.60     32.33 o 
   6   7   5      636.78      647.28     29.43 o 
   7   7   5     9195.49     8840.91     97.23 o 
   8   7   5     1965.67     1819.86     53.16 o 
   9   7   5     1923.01     1880.25     56.03 o 
  10   7   5     5763.43     5847.09    117.49 o 
  11   7   5      155.91      140.28     32.80 o 
  12   7   5     1498.05     1737.60    107.01 o 
   0   8   5    13782.43    13624.54    133.75 o 
   1   8   5       75.41       24.34     10.00 o 
   2   8   5      579.04      444.56     19.90 o 
   3   8   5     1273.48     1252.19     29.19 o 
   4   8   5        7.90       21.99     15.39 o 
   5   8   5     1216.10     1314.30     38.56 o 
   6   8   5     6087.98     6254.94     79.75 o 
   7   8   5       39.50       53.47     20.46 o 
   8   8   5     3538.25     3643.73     69.87 o 
   9   8   5      574.42      606.17     37.62 o 
  10   8   5      126.19      134.17     28.53 o 
  11   8   5      891.13      801.33     45.42 o 
   1   9   5      190.18      232.00     16.58 o 
   2   9   5      379.32      459.63     23.55 o 
   3   9   5        9.27       13.53     15.39 o 
   4   9   5     1260.28     1509.00     47.47 o 
   5   9   5        8.57       14.87     17.11 o 
   6   9   5     4715.83     4587.00     69.76 o 
   7   9   5      121.42      125.23     24.85 o 
   8   9   5      556.30      477.94     35.01 o 
   9   9   5      299.08      295.04     32.79 o 
  10   9   5      223.77      144.99     29.91 o 
   0  10   5     2877.04     2724.02     58.69 o 
   1  10   5     2184.46     2286.69     43.72 o 
   2  10   5     6988.01     7321.21     86.18 o 
   3  10   5     2354.13     2417.99     49.13 o 
   4  10   5      994.71     1015.33     38.27 o 
   5  10   5       90.32       77.56     19.88 o 
   6  10   5     2794.91     2987.37     73.48 o 
   7  10   5      404.27      443.00     33.88 o 
   8  10   5     2599.75     2881.69     66.83 o 
   9  10   5      295.28      351.71     35.62 o 
   1  11   5     2215.67     2170.80     48.96 o 
   2  11   5     5035.54     5312.83     76.99 o 
   3  11   5        0.28        0.00     19.27 o 
   4  11   5     8790.05     8970.65    113.97 o 
   5  11   5      676.83      670.58     36.59 o 
   6  11   5     2920.89     3013.29     66.07 o 
   7  11   5      645.71      628.87     40.82 o 
   8  11   5      941.09     1027.91     50.53 o 
   0  12   5    14760.26    14528.88    237.55 o 
   1  12   5      116.19      139.77     38.16 o 
   2  12   5      402.20      505.13     35.22 o 
   3  12   5     1625.90     1636.90     56.78 o 
   4  12   5      139.87      162.56     27.55 o 
   5  12   5     1122.06     1228.60     63.44 o 
   6  12   5     3916.88     3883.82     87.21 o 
   7  12   5       18.59        2.52     29.18 o 
   1  13   5      878.02      797.18     69.98 o 
   2  13   5     1925.26     1915.95     64.21 o 
   3  13   5       29.32       50.82     24.97 o 
   4  13   5       82.58      174.62     33.38 o 
   5  13   5      769.16      738.93     47.94 o 
   0   0   6     1572.68     1388.83     32.85 o 
   1   0   6     2848.44     2010.20     29.10 o 
   2   0   6      862.43     2217.42     31.64 o 
   3   0   6    36102.07    37150.05    279.85 o 
   4   0   6    16138.95    20960.73    171.19 o 
   5   0   6    15673.02    13834.75    124.43 o 
   6   0   6     1807.26     1999.79     43.02 o 
   7   0   6     2701.08     2659.04     45.79 o 
   8   0   6     8521.28     8828.51    101.53 o 
   9   0   6     3077.52     2911.84     78.29 o 
  10   0   6      299.98      186.80     36.50 o 
  11   0   6     9274.67     9148.91    165.90 o 
  12   0   6       20.50        0.00     44.09 o 
  13   0   6      884.78     1122.75     96.12 o 
   1   1   6    49779.45    48703.29    251.61 o 
   2   1   6      144.14       32.71      5.45 o 
   3   1   6        1.15       45.83      6.29 o 
   4   1   6      333.90      173.49      9.47 o 
   5   1   6    32963.04    34442.62    182.24 o 
   6   1   6     9455.38    11911.05     80.41 o 
   7   1   6    13962.83    12243.88     89.62 o 
   8   1   6     2032.47     2229.60     36.05 o 
   9   1   6     3751.16     3460.26     50.72 o 
  10   1   6      856.15      923.51     33.06 o 
  11   1   6       25.65       71.51     25.72 o 
  12   1   6      708.14      749.15     56.20 o 
  13   1   6      461.57      664.12     57.39 o 
   0   2   6     5289.65     7905.14     85.08 o 
   1   2   6     5780.50     6591.82     49.27 o 
   2   2   6       11.78       24.78      6.63 o 
   3   2   6     8737.79     9172.54     61.39 o 
   4   2   6      980.96     1582.44     21.14 o 
   5   2   6      137.25      254.99     11.09 o 
   6   2   6      164.53      124.49     11.41 o 
   7   2   6     3914.19     4410.60     46.33 o 
   8   2   6     2431.69     2669.40     39.85 o 
   9   2   6        5.22        0.44     14.18 o 
  10   2   6       48.76       19.64     17.28 o 
  11   2   6      845.69      829.25     44.59 o 
  12   2   6     1026.03      815.05     50.06 o 
  13   2   6       82.20       18.12     44.89 o 
   1   3   6    13646.10    11531.77     76.94 o 
   2   3   6    15022.22    18942.35    116.40 o 
   3   3   6     4341.60     4730.78     39.60 o 
   4   3   6        6.13       56.67      7.91 o 
   5   3   6     4878.00     4342.50     39.30 o 
   6   3   6       32.97       45.71     10.14 o 
   7   3   6     2975.00     2633.87     38.44 o 
   8   3   6     3595.07     3812.65     48.52 o 
   9   3   6     1018.32     1116.49     37.08 o 
  10   3   6     1733.66     1738.30     58.43 o 
  11   3   6     1448.69     1342.62     64.81 o 
  12   3   6      306.99      375.61     36.16 o 
  13   3   6      421.07      271.04     44.81 o 
   0   4   6    28998.46    37586.46    285.21 o 
   1   4   6     2338.38     1242.32     19.74 o 
   2   4   6      579.58     1105.79     16.50 o 
   3   4   6    36505.89    33630.85    194.64 o 
   4   4   6      323.05      359.19     13.24 o 
   5   4   6    18605.26    18097.82    119.19 o 
   6   4   6     2642.89     2824.34     38.55 o 
   7   4   6      411.11      548.26     22.09 o 
   8   4   6       10.41       66.77     17.31 o 
   9   4   6    10533.91    10583.45    109.26 o 
  10   4   6       69.29       66.80     24.06 o 
  11   4   6    12001.84    12044.20    147.52 o 
  12   4   6     1439.75     1043.44     51.62 o 
  13   4   6      507.85      693.16     48.30 o 
   1   5   6     6321.80     4788.70     40.36 o 
   2   5   6    13984.81    16126.87     99.84 o 
   3   5   6     6551.08     6650.43     52.13 o 
   4   5   6     1133.78     1050.13     19.80 o 
   5   5   6      553.51      429.95     18.30 o 
   6   5   6      137.64      182.95     16.21 o 
   7   5   6    17831.15    17511.01    148.92 o 
   8   5   6     1223.63     1218.93     38.61 o 
   9   5   6    14470.88    14298.76    146.03 o 
  10   5   6      316.47      295.48     32.01 o 
  11   5   6      530.17      514.92     40.48 o 
  12   5   6      617.10      640.06     45.09 o 
   0   6   6      837.22      987.89     26.87 o 
   1   6   6     1992.17     1831.99     24.89 o 
   2   6   6     1456.17     1725.84     26.76 o 
   3   6   6     5823.18     4875.60     47.63 o 
   4   6   6     1697.08     2272.56     34.70 o 
   5   6   6     7857.20     7968.19     74.33 o 
   6   6   6        8.46        0.00     14.55 o 
   7   6   6      158.01      268.75     22.57 o 
   8   6   6      158.33      178.12     22.07 o 
   9   6   6     1786.56     1854.10     61.24 o 
  10   6   6      153.49      188.16     41.41 o 
  11   6   6     1613.05     1518.16     61.40 o 
  12   6   6       35.50        8.33     28.62 o 
   1   7   6      499.82      560.38     21.06 o 
   2   7   6     1324.02     1542.08     27.17 o 
   3   7   6       48.87       65.71     11.84 o 
   4   7   6     1326.17     1498.86     32.32 o 
   5   7   6      926.25     1118.90     35.63 o 
   6   7   6     7008.62     7500.15     86.53 o 
   7   7   6       30.88       43.94     18.28 o 
   8   7   6      926.97     1026.19     43.48 o 
   9   7   6      661.51      747.54     40.08 o 
  10   7   6       51.16       53.17     25.05 o 
  11   7   6       48.44       43.22     28.42 o 
   0   8   6      933.42      969.21     56.37 o 
   1   8   6     5027.69     5174.27     57.48 o 
   2   8   6      130.24      284.05     17.57 o 
   3   8   6    24604.52    24546.97    178.46 o 
   4   8   6     4055.61     4558.87     64.07 o 
   5   8   6     1227.71     1202.86     39.28 o 
   6   8   6      956.01      951.73     36.53 o 
   7   8   6     2115.58     2056.61     49.30 o 
   8   8   6     2728.49     2639.96     61.59 o 
   9   8   6     1634.48     1856.84     60.02 o 
  10   8   6       27.14       34.28     25.05 o 
  11   8   6      447.83      561.35     41.81 o 
   1   9   6    28406.82    27967.68    190.41 o 
   2   9   6      160.00      186.22     22.10 o 
   3   9   6     1016.93      980.53     39.28 o 
   4   9   6     1110.02     1122.55     38.82 o 
   5   9   6     6381.85     6172.70     89.25 o 
   6   9   6     1393.98     1358.34     44.84 o 
   7   9   6     8601.71     8960.01    113.22 o 
   8   9   6      207.30      257.36     30.33 o 
   9   9   6     1459.04     1799.40     62.37 o 
  10   9   6      817.40      746.80     45.15 o 
   0  10   6     2417.26     2450.28     61.06 o 
   1  10   6     2070.78     2031.08     41.86 o 
   2  10   6     1305.71     1415.82     47.74 o 
   3  10   6     2698.63     2771.30     58.99 o 
   4  10   6      600.72      609.34     35.65 o 
   5  10   6     3068.25     3199.60     66.21 o 
   6  10   6       11.88        0.00     23.76 o 
   7  10   6      137.10      189.93     28.68 o 
   8  10   6     1759.05     1582.68     58.29 o 
   9  10   6      659.78      786.86     53.27 o 
   1  11   6     3305.50     3319.47     59.93 o 
   2  11   6     1566.51     1512.24     51.41 o 
   3  11   6      159.55      165.72     28.43 o 
   4  11   6      665.41      620.80     38.62 o 
   5  11   6      501.55      465.39     35.49 o 
   6  11   6       12.87       26.36     27.54 o 
   7  11   6      154.40      156.68     31.93 o 
   8  11   6      635.58      541.24     44.59 o 
   0  12   6     2429.79     2140.87     88.00 o 
   1  12   6       12.95        0.00     22.46 o 
   2  12   6      153.40      109.53     25.49 o 
   3  12   6      822.22      889.84     44.07 o 
   4  12   6       54.48       47.00     23.71 o 
   5  12   6     2105.82     2135.76     68.13 o 
   6  12   6      236.17      265.29     36.36 o 
   1  13   6     3601.42     3885.33     93.94 o 
   2  13   6     1459.84     1427.17     60.06 o 
   3  13   6       30.80       78.21     26.00 o 
   4  13   6      605.24      609.06     46.04 o 
   1   1   7      157.65      236.69      8.70 o 
   2   1   7     3990.58     3477.71     30.80 o 
   3   1   7      342.81      528.88     13.63 o 
   4   1   7    12126.80    10234.05     69.57 o 
   5   1   7     1292.86     1760.57     24.32 o 
   6   1   7    12772.65    13149.86     88.58 o 
   7   1   7      945.72     1173.23     25.76 o 
   8   1   7     3893.90     3950.25     49.18 o 
   9   1   7      498.32      600.09     27.64 o 
  10   1   7     7986.85     8016.39     81.97 o 
  11   1   7      756.65      673.47     39.50 o 
  12   1   7     3886.24     4018.45    135.02 o 
  13   1   7      163.64      144.60     51.89 o 
   0   2   7    99808.41    97816.90    767.83 o 
   1   2   7     2914.26     4027.91     36.86 o 
   2   2   7    10554.31     8240.98     68.14 o 
   3   2   7     4511.70     5447.82     43.18 o 
   4   2   7     2040.64     1696.21     22.85 o 
   5   2   7      320.56      523.76     16.03 o 
   6   2   7    22095.71    21108.79    135.65 o 
   7   2   7       14.19      103.35     12.50 o 
   8   2   7     9713.15     9266.97     88.07 o 
   9   2   7      200.19      208.02     20.79 o 
  10   2   7      147.47      232.47     25.48 o 
  11   2   7      948.09      879.67     44.44 o 
  12   2   7      313.89      382.25     39.19 o 
  13   2   7      474.58      381.75     59.64 o 
   1   3   7      105.78      117.83      9.06 o 
   2   3   7    26846.50    25493.92    152.14 o 
   3   3   7     1104.81     1499.64     33.33 o 
   4   3   7    23362.65    20257.38    127.83 o 
   5   3   7       59.47      144.21     13.71 o 
   6   3   7     6527.07     6305.82     60.85 o 
   7   3   7      430.29      483.10     28.74 o 
   8   3   7     3015.14     3104.13     52.27 o 
   9   3   7      394.47      477.48     29.91 o 
  10   3   7     5086.92     5033.21     78.42 o 
  11   3   7      359.97      344.62     39.50 o 
  12   3   7     4285.22     4327.48    105.94 o 
  13   3   7        5.79        9.41     38.39 o 
   0   4   7      494.47      327.61     21.30 o 
   1   4   7      359.44      518.36     20.10 o 
   2   4   7     4838.08     4682.27     43.63 o 
   3   4   7      160.20      255.82     12.83 o 
   4   4   7     2167.93     2261.97     30.15 o 
   5   4   7      127.31      163.33     13.65 o 
   6   4   7      820.08      779.12     26.48 o 
   7   4   7       24.43       33.33     14.11 o 
   8   4   7     3807.11     4073.44     61.29 o 
   9   4   7       68.36       70.20     19.44 o 
  10   4   7      195.50      149.41     29.27 o 
  11   4   7       53.34       51.72     26.71 o 
  12   4   7     1304.72     1240.72     81.68 o 
   1   5   7       46.88       67.12      9.27 o 
   2   5   7     3990.75     4043.19     56.85 o 
   3   5   7      344.40      460.95     16.76 o 
   4   5   7     1891.92     1570.16     39.16 o 
   5   5   7     2009.05     2360.43     38.89 o 
   6   5   7     2677.62     3055.62     45.84 o 
   7   5   7      594.82      756.01     31.39 o 
   8   5   7     1304.32     1358.17     41.19 o 
   9   5   7     1352.16     1438.66     49.61 o 
  10   5   7      142.00      203.71     30.82 o 
  11   5   7      487.60      438.49     38.93 o 
  12   5   7      457.12      456.50     68.78 o 
   0   6   7    24721.18    24127.68    227.22 o 
   1   6   7      508.26      684.30     22.35 o 
   2   6   7     3778.01     3048.18     36.76 o 
   3   6   7     3271.65     3938.79     43.18 o 
   4   6   7        1.07       25.68     11.49 o 
   5   6   7      398.75      469.17     22.40 o 
   6   6   7    14643.13    14162.51    129.65 o 
   7   6   7       12.67       46.35     18.37 o 
   8   6   7    12668.25    12850.30    126.95 o 
   9   6   7       37.40       28.06     22.40 o 
  10   6   7      270.61      224.55     29.20 o 
  11   6   7        2.99        3.70     27.14 o 
   1   7   7        5.60       25.06     11.76 o 
   2   7   7    25602.48    25288.67    170.37 o 
   3   7   7       77.31       92.38     14.79 o 
   4   7   7    18268.11    17178.01    135.92 o 
   5   7   7      611.02      687.80     29.00 o 
   6   7   7     1717.04     1649.12     43.05 o 
   7   7   7        2.51        9.79     18.19 o 
   8   7   7     2255.25     2196.94     55.33 o 
   9   7   7       31.62       49.79     24.10 o 
  10   7   7     3048.13     3209.94     70.29 o 
  11   7   7        0.03       43.42     32.02 o 
   0   8   7     6697.52     6570.98     95.78 o 
   1   8   7      585.91      772.90     26.59 o 
   2   8   7     3124.74     3217.92     45.79 o 
   3   8   7      345.47      420.08     25.18 o 
   4   8   7     2375.55     2417.13     52.68 o 
   5   8   7      192.49      152.73     23.02 o 
   6   8   7     4670.82     4306.01     66.36 o 
   7   8   7       53.77       30.99     20.32 o 
   8   8   7     2193.81     2326.98     59.28 o 
   9   8   7      106.29       53.61     37.62 o 
  10   8   7      548.75      560.91     50.10 o 
   1   9   7       26.34       40.09     15.04 o 
   2   9   7     1333.44     1324.77     40.32 o 
   3   9   7     1193.11     1222.31     40.33 o 
   4   9   7      299.73      360.74     33.21 o 
   5   9   7      375.84      428.17     31.91 o 
   6   9   7       21.96       72.84     23.28 o 
   7   9   7      457.00      375.20     36.47 o 
   8   9   7      712.11      661.16     45.03 o 
   9   9   7     1020.44      810.64     58.27 o 
   0  10   7     4449.36     4432.53    105.09 o 
   1  10   7      792.07      852.57     33.25 o 
   2  10   7      766.87      705.96     35.76 o 
   3  10   7      176.79      158.52     25.09 o 
   4  10   7      283.15      240.91     27.24 o 
   5  10   7        0.40        0.00     20.42 o 
   6  10   7     3368.17     3529.99     72.13 o 
   7  10   7       70.22       72.38     29.16 o 
   8  10   7     3729.52     3880.32     97.39 o 
   1  11   7        0.02       10.04     16.88 o 
   2  11   7     2688.84     2748.70     61.82 o 
   3  11   7       40.18        8.95     21.49 o 
   4  11   7     7522.47     8016.98    118.08 o 
   5  11   7        0.39       26.49     23.97 o 
   6  11   7     3795.22     3916.69     86.00 o 
   7  11   7        8.24        0.00     25.70 o 
   0  12   7     6553.28     7032.43    250.43 o 
   1  12   7      458.85      403.07     32.97 o 
   2  12   7     3658.53     3486.23     71.98 o 
   3  12   7      232.51      147.03     27.62 o 
   4  12   7      947.27      975.79     47.96 o 
   5  12   7      385.64      239.36     34.25 o 
   1  13   7      124.64      164.87     34.33 o 
   2  13   7        0.64        0.00     30.78 o 
   3  13   7        8.92        0.00     24.92 o 
   0   0   8     2617.78     2207.17     49.69 o 
   1   0   8    38915.11    45246.16    338.95 o 
   2   0   8     1476.08     1403.55     27.93 o 
   3   0   8    37030.05    33897.93    264.16 o 
   4   0   8      881.49      876.49     28.38 o 
   5   0   8    27483.02    26302.33    221.68 o 
   6   0   8     5184.44     4990.60     66.05 o 
   7   0   8      506.39      708.83     34.20 o 
   8   0   8     2340.40     2491.28     69.46 o 
   9   0   8     8913.34     8726.71    131.95 o 
  10   0   8      161.80      139.28     37.47 o 
  11   0   8     4395.58     5589.50    129.58 o 
  12   0   8      266.25      196.73     80.30 o 
   1   1   8    40590.88    41702.91    232.22 o 
   2   1   8        9.76       42.38      6.50 o 
   3   1   8     2155.24     3178.38     35.94 o 
   4   1   8       35.14       42.29      8.02 o 
   5   1   8    10234.89    10025.15     72.18 o 
   6   1   8      704.88      843.93     27.99 o 
   7   1   8    11881.22    11837.29    101.58 o 
   8   1   8      178.91      178.97     18.18 o 
   9   1   8       24.93       39.11     17.12 o 
  10   1   8      137.53      166.49     21.44 o 
  11   1   8      889.24      733.90     46.64 o 
  12   1   8       90.36       27.35     42.60 o 
   0   2   8     1815.27     2123.72     41.52 o 
   1   2   8     3181.48     4014.90     38.28 o 
   2   2   8      835.39      952.57     18.36 o 
   3   2   8     8962.89    10504.98     76.42 o 
   4   2   8       23.15       58.64      9.33 o 
   5   2   8      288.64      462.55     21.46 o 
   6   2   8       51.57       53.24     11.76 o 
   7   2   8     1170.60     1313.08     30.22 o 
   8   2   8     1428.60     1410.47     39.38 o 
   9   2   8      481.79      522.65     28.49 o 
  10   2   8      858.71      836.59     38.66 o 
  11   2   8      246.83      225.44     29.29 o 
  12   2   8       83.23       98.54     39.16 o 
   1   3   8     6203.29     5557.98     47.89 o 
   2   3   8      784.45      843.13     26.55 o 
   3   3   8      591.27      632.52     19.25 o 
   4   3   8       53.78       94.08     10.76 o 
   5   3   8      143.53      430.34     18.61 o 
   6   3   8        3.36       38.09     11.32 o 
   7   3   8    17280.37    18251.14    142.09 o 
   8   3   8       65.91       33.06     15.85 o 
   9   3   8      476.41      503.69     31.33 o 
  10   3   8       73.50       83.57     26.24 o 
  11   3   8       25.48       37.18     25.33 o 
  12   3   8      254.08      265.10     39.33 o 
   0   4   8     1086.86     1194.97     34.25 o 
   1   4   8     6829.55     6805.05     58.56 o 
   2   4   8      358.21      348.80     14.48 o 
   3   4   8     4058.67     2623.64     33.24 o 
   4   4   8      113.14      181.48     12.84 o 
   5   4   8    29497.06    30692.66    197.85 o 
   6   4   8      358.32      397.74     21.40 o 
   7   4   8     1061.87     1194.36     34.82 o 
   8   4   8      185.75      240.36     23.71 o 
   9   4   8    10481.42    10205.40    157.15 o 
  10   4   8       51.18       52.73     24.49 o 
  11   4   8     6451.31     6687.62    107.39 o 
  12   4   8       87.83       77.14     29.43 o 
   1   5   8    16871.49    14663.15    108.52 o 
   2   5   8     4284.24     4408.85     48.96 o 
   3   5   8     6397.26     6870.69     64.71 o 
   4   5   8     1855.62     1768.41     32.28 o 
   5   5   8      749.47      551.03     23.59 o 
   6   5   8      324.88      389.14     22.90 o 
   7   5   8    32491.27    32445.76    244.55 o 
   8   5   8     1624.05     1739.62     45.70 o 
   9   5   8     8460.62     8358.62     98.52 o 
  10   5   8       29.75       56.57     26.51 o 
  11   5   8      685.76      765.94     46.70 o 
   0   6   8     1409.97     1475.80     41.45 o 
   1   6   8      455.36      690.62     23.48 o 
   2   6   8       37.46       37.26     11.32 o 
   3   6   8     3098.10     2814.16     40.15 o 
   4   6   8      139.55      140.19     15.87 o 
   5   6   8     3553.84     3253.53     53.15 o 
   6   6   8       97.77      131.04     19.32 o 
   7   6   8      906.51     1010.60     42.81 o 
   8   6   8        3.04       13.72     18.77 o 
   9   6   8     1442.91     1339.92     50.49 o 
  10   6   8        1.65       13.61     25.05 o 
  11   6   8     3089.54     2632.21     71.29 o 
   1   7   8     4262.04     4943.22     56.29 o 
   2   7   8       20.97       19.16     12.74 o 
   3   7   8     1838.62     2144.64     40.00 o 
   4   7   8       22.49        7.35     15.19 o 
   5   7   8       34.09       23.49     19.05 o 
   6   7   8       58.35       56.91     19.69 o 
   7   7   8     1519.31     1562.19     50.68 o 
   8   7   8      311.20      303.44     27.40 o 
   9   7   8     2095.72     1548.80     54.96 o 
  10   7   8      117.04      150.10     28.11 o 
   0   8   8      255.36      293.14     27.97 o 
   1   8   8    15800.28    16796.46    128.83 o 
   2   8   8      224.33      265.33     18.89 o 
   3   8   8    13472.66    13352.48    126.13 o 
   4   8   8      431.78      485.58     28.64 o 
   5   8   8     3423.22     3293.21     59.74 o 
   6   8   8        1.55       11.86     18.84 o 
   7   8   8     1588.08     1529.26     66.71 o 
   8   8   8      772.48      877.89     50.05 o 
   9   8   8     1092.86     1269.37     58.47 o 
  10   8   8      110.97       84.44     30.98 o 
   1   9   8    16723.03    16937.81    133.12 o 
   2   9   8       48.76       56.68     17.37 o 
   3   9   8        5.79        0.00     19.92 o 
   4   9   8       54.37       64.57     22.15 o 
   5   9   8     6215.88     6260.58    106.91 o 
   6   9   8      619.74      613.53     37.94 o 
   7   9   8     5282.85     6276.22     97.58 o 
   8   9   8        1.15        7.56     25.88 o 
   9   9   8      784.82     1054.04     74.81 o 
   0  10   8     1690.26     1647.60     55.78 o 
   1  10   8      718.17      768.13     39.20 o 
   2  10   8      658.47      660.14     32.94 o 
   3  10   8    13552.67    12987.67    142.71 o 
   4  10   8       12.04        9.64     21.03 o 
   5  10   8     1247.21     1474.98     68.46 o 
   6  10   8      636.48      748.51     42.83 o 
   7  10   8       16.24        0.00     24.82 o 
   8  10   8      115.68      104.74     32.00 o 
   1  11   8     1437.43     1429.85     47.44 o 
   2  11   8       96.94      112.66     23.50 o 
   3  11   8        5.54       19.25     23.62 o 
   4  11   8       94.83       78.19     25.03 o 
   5  11   8     3272.63     2798.86     68.02 o 
   6  11   8        0.06        0.00     27.32 o 
   0  12   8      798.82      697.86    110.55 o 
   1  12   8      372.56      422.06     36.93 o 
   2  12   8        4.68        4.67     24.35 o 
   3  12   8       70.86      226.09     30.84 o 
   4  12   8      708.75      647.96     41.88 o 
   1   1   9     6814.14     6820.56     69.85 o 
   2   1   9     4069.48     3787.52     49.73 o 
   3   1   9      662.50      937.67     20.95 o 
   4   1   9     4922.08     4672.52     51.10 o 
   5   1   9      327.71      206.20     15.68 o 
   6   1   9     6789.02     6880.77     76.82 o 
   7   1   9     3021.08     2815.71     55.75 o 
   8   1   9      832.80      952.48     36.99 o 
   9   1   9      589.44      505.22     37.00 o 
  10   1   9     1642.91     1801.86     49.38 o 
  11   1   9       55.92       59.16     29.90 o 
  12   1   9     1974.32     1951.99    124.38 o 
   0   2   9    41277.89    41050.79    350.83 o 
   1   2   9     5581.63     6230.57     62.03 o 
   2   2   9     5199.95     4250.52     40.61 o 
   3   2   9      761.69      447.66     16.61 o 
   4   2   9      253.25      201.52     13.43 o 
   5   2   9     5549.14     5948.89     59.57 o 
   6   2   9    15347.62    14859.63    113.30 o 
   7   2   9       15.68       65.54     14.15 o 
   8   2   9     7242.76     7142.65     83.19 o 
   9   2   9     2610.89     2910.76     58.06 o 
  10   2   9      368.21      439.64     34.58 o 
  11   2   9      439.96      617.06     41.92 o 
  12   2   9      226.25      316.81     47.64 o 
   1   3   9     1958.47     1834.90     31.34 o 
   2   3   9    13715.03    12766.25     97.00 o 
   3   3   9      550.73      416.20     17.02 o 
   4   3   9    11422.00    10447.25     80.52 o 
   5   3   9      425.34      571.03     22.05 o 
   6   3   9     2654.03     2576.16     40.85 o 
   7   3   9     3123.71     3132.15     48.97 o 
   8   3   9     1885.02     1962.18     44.03 o 
   9   3   9      204.23      268.09     27.05 o 
  10   3   9     2604.01     2769.96     76.24 o 
  11   3   9       62.59       24.30     27.18 o 
  12   3   9     2818.83     2903.91     92.57 o 
   0   4   9      108.64      184.45     19.64 o 
   1   4   9      922.03      740.99     23.02 o 
   2   4   9      777.27      863.78     24.30 o 
   3   4   9     4405.14     4411.26     49.82 o 
   4   4   9       99.85       91.62     14.20 o 
   5   4   9       13.05       32.47     12.46 o 
   6   4   9      845.00      890.02     30.23 o 
   7   4   9      864.77      880.29     31.73 o 
   8   4   9     3629.04     3562.13     59.60 o 
   9   4   9      209.46      266.62     27.99 o 
  10   4   9      448.90      467.84     34.41 o 
  11   4   9       25.98       54.41     28.55 o 
   1   5   9      272.86      250.44     16.42 o 
   2   5   9     1757.26     1765.70     32.22 o 
   3   5   9      729.40      841.33     24.98 o 
   4   5   9      404.05      357.51     22.17 o 
   5   5   9      117.41      167.90     18.99 o 
   6   5   9     1201.41     1307.36     38.60 o 
   7   5   9     3120.94     2895.76     50.77 o 
   8   5   9     1474.58     1425.39     45.43 o 
   9   5   9       98.96       87.59     23.40 o 
  10   5   9      167.59      268.70     34.10 o 
  11   5   9      257.83      190.91     34.21 o 
   0   6   9    14412.06    14398.32    158.42 o 
   1   6   9     6851.80     7352.33     71.22 o 
   2   6   9     1797.83     1637.77     34.49 o 
   3   6   9     2627.21     2386.81     41.23 o 
   4   6   9       32.64       37.50     14.75 o 
   5   6   9     2314.93     2312.10     48.42 o 
   6   6   9     5931.13     5966.85     77.46 o 
   7   6   9      550.36      672.21     33.73 o 
   8   6   9     4510.67     4585.22     81.01 o 
   9   6   9     1347.10     1429.38     57.17 o 
  10   6   9      176.48      183.89     35.01 o 
   1   7   9      176.24      179.04     16.90 o 
   2   7   9    14116.62    14007.26    112.43 o 
   3   7   9       76.70      112.61     17.21 o 
   4   7   9    11221.73    11134.77    112.02 o 
   5   7   9       26.18       14.11     16.72 o 
   6   7   9      458.39      483.19     32.36 o 
   7   7   9     3071.81     2948.14     63.04 o 
   8   7   9     1160.06     1175.80     48.76 o 
   9   7   9      936.94      981.62     59.10 o 
  10   7   9     1531.38     1840.78     76.10 o 
   0   8   9     5067.10     4984.05    100.43 o 
   1   8   9      136.59      165.00     17.67 o 
   2   8   9     4854.35     4994.73     64.46 o 
   3   8   9     1292.15     1331.59     41.09 o 
   4   8   9      392.39      395.59     26.67 o 
   5   8   9      590.90      550.74     33.61 o 
   6   8   9     1376.11     1459.24     84.31 o 
   7   8   9      202.99      184.67     28.59 o 
   8   8   9     1400.20     1482.57     60.85 o 
   9   8   9      205.84      201.00     34.47 o 
   1   9   9        6.42       38.75     15.76 o 
   2   9   9      164.54      215.98     23.26 o 
   3   9   9       51.74       54.95     19.36 o 
   4   9   9      169.06      135.02     24.83 o 
   5   9   9     1210.88     1118.74     44.52 o 
   6   9   9       66.66       17.32     23.59 o 
   7   9   9      769.22      664.43     41.31 o 
   8   9   9      548.49      385.27     39.04 o 
   0  10   9     2453.40     2407.12     65.14 o 
   1  10   9     1453.21     1362.00     51.89 o 
   2  10   9      659.35      688.31     34.59 o 
   3  10   9       94.01      107.35     24.60 o 
   4  10   9      372.95      374.13     31.15 o 
   5  10   9      553.25      614.27     39.53 o 
   6  10   9     1811.53     1716.19     59.66 o 
   7  10   9       72.94       69.86     30.17 o 
   1  11   9     2838.44     2856.85     59.00 o 
   2  11   9     1433.33     1436.93     59.58 o 
   3  11   9       12.10        0.00     21.39 o 
   4  11   9     4521.65     4620.80    111.01 o 
   5  11   9     1277.89     1082.98     50.71 o 
   0  12   9     2132.46     2434.98    123.99 o 
   1  12   9       56.98       23.25     26.18 o 
   2  12   9     2705.46     2599.33     65.97 o 
   3  12   9     1506.92     1461.22     57.88 o 
   0   0  10    11759.91    11099.84    241.40 o 
   1   0  10      759.39      550.11     33.43 o 
   2   0  10       75.92       33.28     13.95 o 
   3   0  10    17229.77    16855.38    171.27 o 
   4   0  10     1176.15     1812.89     44.73 o 
   5   0  10     7363.86     7178.36     97.28 o 
   6   0  10    10644.67    10539.51    145.51 o 
   7   0  10        8.54       49.38     23.47 o 
   8   0  10     8036.40     7733.62    125.84 o 
   9   0  10     4236.91     4591.46    115.64 o 
  10   0  10       60.94      183.56     77.39 o 
  11   0  10     5578.24     5303.37    132.76 o 
   1   1  10    11365.55    11073.89     86.89 o 
   2   1  10      296.30      209.91     15.37 o 
   3   1  10     1827.10     1706.83     35.83 o 
   4   1  10     2957.53     2637.18     38.01 o 
   5   1  10     2084.30     2087.46     33.76 o 
   6   1  10    12179.53    12665.68    109.03 o 
   7   1  10     1894.97     1686.38     41.00 o 
   8   1  10     1491.05     1503.06     48.04 o 
   9   1  10     2321.16     2451.68     72.16 o 
  10   1  10     4068.55     4060.06     69.26 o 
  11   1  10       10.81        0.00     29.82 o 
   0   2  10     3028.59     3999.42     98.51 o 
   1   2  10      693.91      672.14     21.61 o 
   2   2  10      183.87      198.84     14.33 o 
   3   2  10      795.33      700.99     39.02 o 
   4   2  10     2464.59     2895.08     39.75 o 
   5   2  10        0.25       35.14     13.48 o 
   6   2  10        4.66        0.00     13.68 o 
   7   2  10       25.98       22.59     16.44 o 
   8   2  10     2700.93     2575.60     66.91 o 
   9   2  10        0.08        9.44     18.91 o 
  10   2  10      219.82      220.51     31.21 o 
  11   2  10       82.24       92.08     33.14 o 
   1   3  10     2651.84     2555.95     38.94 o 
   2   3  10     8789.10     9697.13     82.09 o 
   3   3  10       12.06        0.89     10.09 o 
   4   3  10      118.31       90.25     13.16 o 
   5   3  10     3272.49     3251.92     47.81 o 
   6   3  10       78.67       77.37     15.96 o 
   7   3  10      902.37      822.73     31.39 o 
   8   3  10     2322.33     2411.74     53.72 o 
   9   3  10     1237.78     1173.54     50.11 o 
  10   3  10      350.17      164.61     28.94 o 
  11   3  10        3.69       31.33     29.86 o 
   0   4  10    46942.59    50835.36    434.41 o 
   1   4  10     1024.11      863.70     26.33 o 
   2   4  10     1340.23     1118.75     28.45 o 
   3   4  10    15803.44    15338.95    116.25 o 
   4   4  10     1519.31     1656.07     35.09 o 
   5   4  10     6419.68     6543.67     72.27 o 
   6   4  10     9573.91     9761.88    101.07 o 
   7   4  10       48.70       56.85     17.41 o 
   8   4  10      762.90      884.22     43.62 o 
   9   4  10     2042.52     2161.23     67.57 o 
  10   4  10       80.16       91.37     27.86 o 
  11   4  10     3614.63     3656.54     92.19 o 
   1   5  10     4590.11     4237.06     51.55 o 
   2   5  10    12916.80    13764.20    126.24 o 
   3   5  10     2343.11     2280.05     50.25 o 
   4   5  10     3872.31     4008.59     55.92 o 
   5   5  10     2041.79     2058.78     43.59 o 
   6   5  10        9.93       34.55     17.59 o 
   7   5  10     6317.76     6297.35     81.60 o 
   8   5  10     1520.31     1489.24     51.63 o 
   9   5  10     3382.57     3187.32     73.69 o 
  10   5  10       45.56        0.72     28.94 o 
   0   6  10     6670.68     6434.00     95.11 o 
   1   6  10     1651.43     1599.12     33.80 o 
   2   6  10     2491.81     2467.77     40.80 o 
   3   6  10     3566.48     3677.28     63.82 o 
   4   6  10     4724.44     4833.15     67.53 o 
   5   6  10     1008.07     1167.52     39.70 o 
   6   6  10     1193.71     1284.06     42.88 o 
   7   6  10       37.03       15.65     21.28 o 
   8   6  10        0.63        0.00     21.60 o 
   9   6  10      572.23      539.57     40.78 o 
  10   6  10      109.51       61.44     32.91 o 
   1   7  10      202.26      222.62     18.44 o 
   2   7  10       21.23       26.85     15.98 o 
   3   7  10       99.80      102.09     17.94 o 
   4   7  10        3.68       10.38     17.21 o 
   5   7  10      804.38      869.44     36.46 o 
   6   7  10     4295.06     3838.35     71.42 o 
   7   7  10       37.93       62.40     23.68 o 
   8   7  10     1157.58     1044.86     47.37 o 
   9   7  10      223.69      240.98     35.51 o 
   0   8  10     1595.08     1632.86     55.27 o 
   1   8  10      884.44      915.73     31.78 o 
   2   8  10       27.86       37.14     17.36 o 
   3   8  10     7320.46     7548.15    105.23 o 
   4   8  10     2284.47     2218.64     50.49 o 
   5   8  10      787.84      912.61     42.79 o 
   6   8  10     1921.20     2091.76     60.07 o 
   7   8  10       28.91       80.94     25.43 o 
   8   8  10     4295.00     4084.83     81.13 o 
   1   9  10     2783.42     2790.13     51.81 o 
   2   9  10      159.54      225.40     23.86 o 
   3   9  10      485.92      591.82     33.11 o 
   4   9  10     3469.75     3457.33     69.43 o 
   5   9  10     1513.68     1536.75     55.68 o 
   6   9  10     3375.19     3045.44     69.47 o 
   7   9  10     3569.43     3474.40    103.58 o 
   0  10  10        3.07       41.03     25.04 o 
   1  10  10      657.05      687.46     35.76 o 
   2  10  10     2116.05     1942.29     67.34 o 
   3  10  10     2075.94     2270.97     59.91 o 
   4  10  10       27.66       49.16     24.03 o 
   5  10  10     2118.34     2329.82     64.94 o 
   6  10  10      522.40      606.30     41.68 o 
   1  11  10      216.52      274.84     28.82 o 
   2  11  10     1538.89     1237.47     51.61 o 
   3  11  10      259.19      238.18     31.94 o 
   4  11  10      483.22      392.30     36.11 o 
   1   1  11     7055.68     6555.21     76.16 o 
   2   1  11     1328.77     1183.37     34.85 o 
   3   1  11        4.31       24.69     12.71 o 
   4   1  11     7094.26     7110.13     74.14 o 
   5   1  11     2432.75     2429.05     43.33 o 
   6   1  11        7.48       43.24     16.15 o 
   7   1  11     2411.43     2480.65     49.17 o 
   8   1  11       38.39       51.07     19.19 o 
   9   1  11       15.67       44.25     23.29 o 
  10   1  11     3704.99     3393.67     69.81 o 
  11   1  11        7.04       40.33     32.70 o 
   0   2  11     2094.02     1918.61     53.04 o 
   1   2  11     2663.26     2719.45     52.48 o 
   2   2  11     9009.35     9465.52     88.97 o 
   3   2  11     7411.09     7094.99     73.65 o 
   4   2  11     3446.93     3756.30     51.97 o 
   5   2  11     7256.73     7128.00     81.69 o 
   6   2  11     3373.72     3365.26     54.93 o 
   7   2  11       56.42       46.42     19.09 o 
   8   2  11     2916.58     3010.66     82.06 o 
   9   2  11     2345.78     2550.75     67.39 o 
  10   2  11     1026.08      984.24     50.29 o 
  11   2  11     3465.25     3887.08     92.20 o 
   1   3  11     5337.98     5045.08     53.42 o 
   2   3  11      966.42      906.12     26.94 o 
   3   3  11      162.48      185.73     18.49 o 
   4   3  11     6378.42     6710.98     78.62 o 
   5   3  11     2249.78     2303.57     45.69 o 
   6   3  11      661.14      796.80     33.24 o 
   7   3  11     5063.10     5236.85     85.92 o 
   8   3  11      319.38      284.67     30.52 o 
   9   3  11     1396.58     1219.12     58.49 o 
  10   3  11     2328.24     2231.33     74.36 o 
   0   4  11     2983.81     2886.24     78.44 o 
   1   4  11      573.51      586.20     23.46 o 
   2   4  11       46.93       58.44     13.56 o 
   3   4  11     3079.19     2995.36     45.00 o 
   4   4  11      119.17       95.96     16.55 o 
   5   4  11      117.37       95.00     17.29 o 
   6   4  11     1593.46     1554.17     47.19 o 
   7   4  11      201.08      182.32     24.61 o 
   8   4  11      713.60      777.21     55.94 o 
   9   4  11       84.50       54.63     29.64 o 
  10   4  11        2.05        0.00     26.34 o 
   1   5  11      827.45      813.18     27.59 o 
   2   5  11        1.97       31.39     13.54 o 
   3   5  11       64.11       86.74     16.98 o 
   4   5  11     2138.40     2315.90     59.88 o 
   5   5  11       67.28       95.44     19.11 o 
   6   5  11      316.99      279.89     25.12 o 
   7   5  11     1032.22      962.24     38.66 o 
   8   5  11      543.74      419.67     39.99 o 
   9   5  11       15.89        0.00     26.16 o 
  10   5  11     1833.95     1636.53    112.46 o 
   0   6  11     4398.37     4209.32     77.32 o 
   1   6  11     1664.15     1650.28     35.87 o 
   2   6  11     9038.54     9153.04     97.96 o 
   3   6  11     4844.31     4879.67     64.01 o 
   4   6  11     1267.57     1376.89     43.23 o 
   5   6  11     2768.17     2777.61     63.92 o 
   6   6  11     1593.05     1794.48     49.09 o 
   7   6  11      180.02      121.81     24.17 o 
   8   6  11     1279.74     1412.16     53.65 o 
   9   6  11     1541.97     1466.00     68.67 o 
   1   7  11     4245.66     4144.20     56.17 o 
   2   7  11     1435.52     1764.80     56.97 o 
   3   7  11     1146.70     1308.53     43.39 o 
   4   7  11     3702.49     3865.91     64.29 o 
   5   7  11      659.50      746.98     38.43 o 
   6   7  11      370.91      296.36     37.22 o 
   7   7  11     3771.43     4066.62     77.17 o 
   8   7  11        7.68       44.29     27.17 o 
   0   8  11     3667.88     3424.07     75.04 o 
   1   8  11        0.40        0.00     15.59 o 
   2   8  11      134.66      168.49     23.17 o 
   3   8  11     1554.89     1598.13     51.17 o 
   4   8  11      232.92      205.93     24.52 o 
   5   8  11     1759.48     1669.09     76.21 o 
   6   8  11      795.63      860.67     44.27 o 
   7   8  11      373.94      280.31     32.54 o 
   1   9  11        6.02        5.97     19.24 o 
   2   9  11      101.40       84.12     21.99 o 
   3   9  11       10.19        0.00     19.65 o 
   4   9  11      577.41      523.58     54.95 o 
   5   9  11       32.82       30.59     25.55 o 
   6   9  11      768.54      563.94     37.92 o 
   0  10  11        3.57       60.94     43.94 o 
   1  10  11      778.10      714.41     37.06 o 
   2  10  11     1186.66     1075.21     44.79 o 
   3  10  11     2285.95     2345.49     85.54 o 
   4  10  11      343.23      251.44     31.68 o 
   5  10  11      547.31      665.63     40.90 o 
   1  11  11     4052.67     3970.03     79.86 o 
   2  11  11     1917.28     2157.39     65.51 o 
   0   0  12    12763.54    11926.95    377.40 o 
   1   0  12     1968.86     2143.72     61.92 o 
   2   0  12    14840.26    14760.68    186.63 o 
   3   0  12     1843.53     1809.07     58.20 o 
   4   0  12      966.51      864.77     46.29 o 
   5   0  12     3091.78     3015.23    125.61 o 
   6   0  12     6485.37     6301.07    133.13 o 
   7   0  12     1730.35     1636.22    100.58 o 
   8   0  12     5332.51     5462.67    129.43 o 
   9   0  12     1650.97     1575.97     85.05 o 
  10   0  12      350.71      352.61     77.43 o 
   1   1  12       51.53       13.95     14.54 o 
   2   1  12      926.24      849.06     32.50 o 
   3   1  12     2381.31     2525.51     47.80 o 
   4   1  12     7284.55     6970.78     81.97 o 
   5   1  12        5.72        1.94     16.67 o 
   6   1  12      720.51      665.69     37.38 o 
   7   1  12      587.44      575.74     33.70 o 
   8   1  12      102.99      146.75     26.68 o 
   9   1  12     3093.93     2621.95     66.24 o 
  10   1  12     4802.88     4475.54     96.46 o 
   0   2  12        0.87        0.00     19.30 o 
   1   2  12      451.33      455.67     25.34 o 
   2   2  12      345.25      339.23     22.88 o 
   3   2  12     1080.41     1140.69     38.74 o 
   4   2  12     1367.88     1331.93     43.39 o 
   5   2  12      664.25      661.78     30.76 o 
   6   2  12       82.76      115.78     19.64 o 
   7   2  12      716.06      680.46     36.06 o 
   8   2  12     1227.82     1177.07     50.87 o 
   9   2  12      258.16      169.47     30.20 o 
  10   2  12       17.35       17.56     29.98 o 
   1   3  12     2063.73     2121.55     41.48 o 
   2   3  12     1444.79     1495.68     36.85 o 
   3   3  12      175.28      192.93     19.98 o 
   4   3  12     5206.54     5260.83     70.83 o 
   5   3  12     3211.77     3063.30     80.05 o 
   6   3  12        8.51       23.26     17.65 o 
   7   3  12     1055.81      829.31     42.69 o 
   8   3  12      107.72       65.27     24.60 o 
   9   3  12       73.56       95.00     31.72 o 
  10   3  12     1542.57     1630.97     71.09 o 
   0   4  12     4815.68     4555.27     79.62 o 
   1   4  12      311.53      359.50     22.63 o 
   2   4  12     5804.84     5743.04     69.23 o 
   3   4  12     8256.74     8183.58     92.03 o 
   4   4  12     2434.26     2448.75     59.34 o 
   5   4  12        3.28       59.23     20.68 o 
   6   4  12     3945.56     4229.32     72.65 o 
   7   4  12      167.51      141.49     33.14 o 
   8   4  12     2560.37     2989.59     78.39 o 
   9   4  12       30.24       63.08     31.00 o 
   1   5  12     3110.14     3290.35     48.51 o 
   2   5  12    12703.46    12204.95    105.41 o 
   3   5  12       71.51      124.73     18.91 o 
   4   5  12    10584.70    10329.42    134.54 o 
   5   5  12     2579.51     2503.01     56.35 o 
   6   5  12       22.20       45.81     21.65 o 
   7   5  12       83.18      191.63     27.17 o 
   8   5  12      539.27      535.93     45.33 o 
   9   5  12       12.30       46.90     30.81 o 
   0   6  12     2526.17     2379.47     60.95 o 
   1   6  12     3068.47     3113.67     50.56 o 
   2   6  12      263.52      279.69     22.83 o 
   3   6  12     1886.11     1884.99     42.75 o 
   4   6  12        5.74       11.58     18.63 o 
   5   6  12       10.21        0.86     18.49 o 
   6   6  12      668.78      754.77     44.20 o 
   7   6  12      528.38      468.74     38.75 o 
   8   6  12      565.74      601.67     49.64 o 
   1   7  12      595.51      587.43     32.14 o 
   2   7  12        0.64       25.82     16.96 o 
   3   7  12     1024.97      857.48     37.32 o 
   4   7  12      963.24      852.63     37.84 o 
   5   7  12       28.49       29.87     21.62 o 
   6   7  12      260.44      296.53     43.05 o 
   7   7  12       19.86       28.60     27.30 o 
   0   8  12      113.07      186.54     29.10 o 
   1   8  12      613.89      507.08     28.88 o 
   2   8  12     2930.17     3034.16     59.39 o 
   3   8  12      238.35      331.68     28.56 o 
   4   8  12       13.72       17.58     20.69 o 
   5   8  12      448.23      438.81     35.40 o 
   6   8  12     1963.32     2310.81     69.44 o 
   1   9  12       22.45       69.43     22.09 o 
   2   9  12     1851.53     2100.34     55.06 o 
   3   9  12     1056.76      970.75     42.97 o 
   4   9  12     4524.86     4622.44     84.53 o 
   5   9  12      162.16      107.81     28.26 o 
   0  10  12     4383.11     4476.66    125.47 o 
   1  10  12       61.36       85.08     24.10 o 
   2  10  12      506.22      619.22     37.78 o 
   3  10  12       64.06        0.00     25.71 o 
   1   1  13     3341.46     3436.30     57.53 o 
   2   1  13      208.04      218.63     21.67 o 
   3   1  13      621.27      533.48     28.63 o 
   4   1  13       84.73       95.66     19.13 o 
   5   1  13     5028.67     4967.81     72.37 o 
   6   1  13       91.99       60.13     24.09 o 
   7   1  13      983.12     1188.81     55.50 o 
   8   1  13       44.31       29.02     26.62 o 
   9   1  13     2112.41     2173.23    150.10 o 
   0   2  13     2071.95     2200.34     66.01 o 
   1   2  13      144.91      181.96     20.92 o 
   2   2  13      273.09      320.98     23.85 o 
   3   2  13    17803.91    18326.01    160.12 o 
   4   2  13        0.11       71.80     20.95 o 
   5   2  13     3366.52     3822.15     68.31 o 
   6   2  13      343.16      340.42     33.82 o 
   7   2  13      123.89      108.72     29.60 o 
   8   2  13      553.04      647.24     51.27 o 
   9   2  13     2317.12     2832.97     79.69 o 
   1   3  13     6138.26     6527.42     83.68 o 
   2   3  13      352.71      344.30     25.23 o 
   3   3  13      955.96      822.94     34.93 o 
   4   3  13      139.14      141.58     28.68 o 
   5   3  13     4355.72     4424.55    107.76 o 
   6   3  13      202.79      245.43     30.25 o 
   7   3  13     3674.60     3968.53    106.01 o 
   8   3  13       11.02       58.66     26.76 o 
   9   3  13     3388.79     3273.67     86.51 o 
   0   4  13      293.06      260.24     34.02 o 
   1   4  13     1018.52     1029.23     38.37 o 
   2   4  13       92.42      118.62     21.07 o 
   3   4  13     1028.40     1067.72     45.24 o 
   4   4  13        8.04        0.00     17.17 o 
   5   4  13      901.52      800.83     40.82 o 
   6   4  13       89.19       92.25     23.93 o 
   7   4  13        7.73       32.66     25.49 o 
   8   4  13        0.57       10.20     27.01 o 
   1   5  13     1499.03     1572.34     45.27 o 
   2   5  13        0.48       45.96     18.89 o 
   3   5  13     1204.43     1155.34     41.71 o 
   4   5  13       23.81       42.22     19.21 o 
   5   5  13     1687.26     1489.36     50.70 o 
   6   5  13      366.08      291.30     31.92 o 
   7   5  13        5.42        3.03     22.17 o 
   8   5  13        8.28        0.00     28.71 o 
   0   6  13      254.58      362.02     33.62 o 
   1   6  13       50.09       89.55     19.19 o 
   2   6  13        5.60        2.83     18.24 o 
   3   6  13    10237.90    10270.33    113.14 o 
   4   6  13       11.95       60.05     22.75 o 
   5   6  13     1618.06     1979.13     56.18 o 
   6   6  13      297.86      355.61     32.84 o 
   7   6  13        5.01       17.98     25.24 o 
   1   7  13     5667.86     5692.83     84.00 o 
   2   7  13      136.69      238.14     24.28 o 
   3   7  13     1086.68     1096.86     46.61 o 
   4   7  13      123.67      108.74     25.15 o 
   5   7  13     1422.36     1441.11     54.64 o 
   6   7  13      403.89      310.43     37.18 o 
   0   8  13        1.96        0.00     23.60 o 
   1   8  13     1363.77     1327.37     43.76 o 
   2   8  13       45.42       69.14     22.94 o 
   3   8  13      932.33     1185.82     51.89 o 
   4   8  13      143.24      125.10     25.95 o 
   5   8  13     1966.13     1858.29     69.26 o 
   1   9  13       71.05       82.22     23.85 o 
   2   9  13      128.61       77.30     24.76 o 
   3   9  13       96.32       57.58     23.32 o 
   0   0  14    14104.66    13762.47    267.81 o 
   1   0  14      751.13      695.05     56.06 o 
   2   0  14     5332.38     4831.84    168.78 o 
   3   0  14      549.35      420.48     39.95 o 
   4   0  14     3404.79     3294.26     76.59 o 
   5   0  14     1424.10     1324.66     74.76 o 
   6   0  14     2917.48     3100.71    100.13 o 
   7   0  14       31.41       70.22     38.07 o 
   8   0  14      832.75     1191.33     78.83 o 
   1   1  14     1105.09     1004.80     40.98 o 
   2   1  14     6893.24     6893.17     87.14 o 
   3   1  14        3.42       31.15     17.15 o 
   4   1  14     6454.23     6627.75     93.03 o 
   5   1  14     1504.50     1259.80     47.65 o 
   6   1  14       11.84       60.76     25.45 o 
   7   1  14      971.95      707.16     43.76 o 
   8   1  14      456.96      631.86     48.80 o 
   0   2  14     2094.54     1974.17     66.02 o 
   1   2  14      534.03      423.25     27.55 o 
   2   2  14      116.21      116.99     19.99 o 
   3   2  14      127.16      104.65     20.99 o 
   4   2  14      413.74      376.79     29.97 o 
   5   2  14      516.36      473.76     38.99 o 
   6   2  14      259.91      283.08     32.30 o 
   7   2  14      570.59      437.53     42.60 o 
   8   2  14       73.47        0.00     33.12 o 
   1   3  14      532.23      481.03     27.83 o 
   2   3  14       18.73        6.19     18.75 o 
   3   3  14      554.98      532.32     33.70 o 
   4   3  14     2128.51     2057.53     56.11 o 
   5   3  14      214.91      204.34     26.63 o 
   6   3  14     1378.19     1244.24     53.77 o 
   7   3  14       37.59       41.94     29.38 o 
   0   4  14     2090.25     2407.36     96.78 o 
   1   4  14     1934.32     1842.80     45.45 o 
   2   4  14     3712.74     3675.66     63.90 o 
   3   4  14      101.70       59.30     21.91 o 
   4   4  14        1.18        0.00     21.36 o 
   5   4  14        0.73        5.82     24.76 o 
   6   4  14     2822.55     2965.28     72.49 o 
   7   4  14      134.20      167.70     34.80 o 
   1   5  14      884.84      814.78     37.30 o 
   2   5  14     1338.05     1506.52     52.37 o 
   3   5  14      325.47      274.14     27.44 o 
   4   5  14     4113.53     4152.75     83.19 o 
   5   5  14       14.54       13.93     26.03 o 
   6   5  14     1941.93     1912.57     67.91 o 
   0   6  14      451.81      654.63     50.74 o 
   1   6  14       26.08        9.36     23.81 o 
   2   6  14      356.15      438.85     34.10 o 
   3   6  14      613.67      480.38     35.12 o 
   4   6  14      901.13      682.92     56.32 o 
   5   6  14      395.32      336.28     33.18 o 
   1   7  14        1.56        0.00     22.31 o 
   2   7  14     1055.89     1010.75     42.80 o 
   3   7  14        9.08        0.00     22.94 o 
   4   7  14      387.51      371.90     34.12 o 
   0   8  14     3589.80     3683.18     96.79 o 
   1   8  14       35.82       59.74     23.64 o 
   2   8  14     1463.23     1481.69     56.21 o 
   1   1  15     4111.03     4086.69     68.50 o 
   2   1  15        2.21       18.46     19.80 o 
   3   1  15       13.31       20.23     18.84 o 
   4   1  15      474.89      441.55     33.35 o 
   5   1  15      518.14      507.72     39.57 o 
   6   1  15      131.48      123.59     30.05 o 
   7   1  15     2730.83     2589.18     72.57 o 
   0   2  15      106.06       70.22     28.91 o 
   1   2  15     1882.95     1964.96     50.41 o 
   2   2  15     1158.84     1046.42     39.47 o 
   3   2  15     2690.16     2957.85     65.14 o 
   4   2  15      689.93      511.23     35.03 o 
   5   2  15     4544.79     4643.11     89.45 o 
   6   2  15      204.55      340.15     58.71 o 
   1   3  15     4683.63     4956.82     76.70 o 
   2   3  15      246.08      250.56     26.55 o 
   3   3  15      139.98      156.89     26.58 o 
   4   3  15      914.58      840.77     43.02 o 
   5   3  15      868.54     1064.00     47.22 o 
   6   3  15       27.25       72.84     29.29 o 
   0   4  15        0.26        0.00     33.32 o 
   1   4  15       46.78       49.60     19.89 o 
   2   4  15      177.76      159.86     26.25 o 
   3   4  15      499.61      525.56     36.49 o 
   4   4  15       57.46       33.21     24.87 o 
   5   4  15      232.96      220.57     33.28 o 
   1   5  15      811.36      786.11     39.10 o 
   2   5  15       15.68       28.03     22.99 o 
   3   5  15      104.38       63.95     23.60 o 
   4   5  15      433.70      345.74     37.77 o 
   5   5  15      117.00      179.12     33.02 o 
   0   6  15        1.23       28.15     32.89 o 
   1   6  15     2091.90     2032.23     60.54 o 
   2   6  15      950.94      883.43     44.94 o 
   3   6  15     2494.76     2562.69     95.25 o 
   1   7  15     3897.31     3940.94     78.49 o 
   0   0  16    13482.79    12797.12    548.54 o 
   1   0  16       18.65       95.86     33.57 o 
   2   0  16      107.19      271.86     40.52 o 
   3   0  16      499.82      637.25     51.75 o 
   4   0  16      512.57      530.66     58.74 o 
   5   0  16      887.72      923.89     71.63 o 
   1   1  16       42.17       73.67     22.93 o 
   2   1  16     6154.86     5812.94     85.85 o 
   3   1  16      198.82      209.02     27.57 o 
   4   1  16     1525.44     1819.39     69.20 o 
   5   1  16       28.82        0.00     25.53 o 
   0   2  16      888.70      850.91     57.64 o 
   1   2  16       11.83       26.05     22.22 o 
   2   2  16       68.74       64.00     22.95 o 
   3   2  16       12.00        0.00     23.05 o 
   4   2  16      930.41      671.89     40.82 o 
   1   3  16      713.72      655.92     37.09 o 
   2   3  16       46.36       82.72     25.42 o 
   3   3  16      108.20      132.19     28.03 o 
   4   3  16      152.79      350.74     35.00 o 
   0   4  16     3709.74     4028.85    102.20 o 
   1   4  16      549.20      492.80     32.14 o 
   2   4  16      266.17      492.28     37.43 o 
   3   4  16     1282.59     1113.85     49.76 o 
   1   5  16     1301.77     1337.07     54.13 o 
   1   1  17      810.21      858.32     42.51 o 
   0   2  17     4364.32     3909.04    104.18 o 
                                                 
